# Supplementary material for: Drug-based perturbation screen uncovers synergistic drug combinations in Burkitt lymphoma
Source: Sci Rep. 2018 Aug 13;8:12046. doi: 10.1038/s41598-018-30509-3 (PMC6089937; doi:10.1038/s41598-018-30509-3)
Supplement: Supplementary file 3 — Dataset 2: Supplementary tables [file 41598_2018_30509_MOESM3_ESM.xlsx]

## Sheet: Table S1 Single agent screen
Cell line	Entity	002										003										005										006										007
Compound		Ibrutinib	Ibrutinib	Ibrutinib	Ibrutinib	Ibrutinib	Ibrutinib	Ibrutinib	Ibrutinib	Ibrutinib	Ibrutinib	Idelalisib	Idelalisib	Idelalisib	Idelalisib	Idelalisib	Idelalisib	Idelalisib	Idelalisib	Idelalisib	Idelalisib	Olaparib	Olaparib	Olaparib	Olaparib	Olaparib	Olaparib	Olaparib	Olaparib	Olaparib	Olaparib	Fludarabine	Fludarabine	Fludarabine	Fludarabine	Fludarabine	Fludarabine	Fludarabine	Fludarabine	Fludarabine	Fludarabine	Vorinostat	Vorinostat	Vorinostat	Vorinostat	Vorinostat	Vorinostat	Vorinostat	Vorinostat
Conc / µM		30	10	3.33333	1.11111	0.37037	0.123457	0.0411523	0.0137174	0.00457247	0.00152416	30	10	3.33333	1.11111	0.37037	0.123457	0.0411523	0.0137174	0.00457247	0.00152416	30	10	3.33333	1.11111	0.37037	0.123457	0.0411523	0.0137174	0.00457247	0.00152416	30	10	3.33333	1.11111	0.37037	0.123457	0.0411523	0.0137174	0.00457247	0.00152416	30	10	3.33333	1.11111	0.37037	0.123457	0.0411523	0.0137174
Mec-1	chronic B-cell leukaemia	29.9264	76.8598	82.379	98.4713	104.365	95.6112	99.0456	97.7643	93.645	72.852	73.9021	81.7021	96.2755	99.5225	87.6245	79.5719	87.2495	81.0211	80.0324	71.3189	91.1552	82.543	97.7991	94.7505	97.7744	92.2099	94.0198	71.0675	70.4339	71.4623	80.2388	85.6477	100.726	93.0388	104.265	92.8991	89.6847	79.1878	74.6879	67.4667	15.9538	25.4891	59.0201	83.8377	104.395	102.25	106.462	91.7083
BL-2	Burkitt lymphoma	0.901576	23.6394	52.4601	96.3152	99.9343	117.113	106.36	111.179	107.778	107.179	34.3515	59.6377	94.9989	91.3745	97.6998	110.595	101.439	103.793	102.853	103.242	65.3641	93.6283	100.557	111.187	107.839	108.139	105.784	106.793	106.252	108.762	2.47216	7.03496	116.903	112.367	113.386	122.449	114.875	113.675	117.864	119.085	2.89255	2.55224	28.4654	57.9273	105.23	115.826	119.375	113.863
Dogkit	Burkitt lymphoma	3.26254	40.1732	96.1454	106.534	103.074	106.325	107.486	103.264	106.932	106.945	72.0108	91.4934	95.3942	101.438	95.1337	110.368	97.7172	98.8243	102.46	104.16	43.6513	48.3077	74.8197	96.7957	107.841	113.077	113.553	109.358	109.946	110.354	0.822906	1.38437	12.8769	55.0585	119.173	114.465	101.611	109.662	106.768	109.441	1.23736	0.913006	8.24708	87.1127	110.059	118.86	108.193	112.402
Namalwa	Burkitt lymphoma	24.5069	59.2978	98.4706	116.621	119.423	131.625	121.089	137.296	126.817	138.122	57.4492	83.1207	109.678	114.114	117.279	124.577	119.007	127.808	130.358	132.592	42.0704	51.7518	91.5421	118.877	128.139	140.738	133.667	120.645	133.582	123.965	25.8325	64.291	114.34	125.859	113.528	129.57	124.093	135.336	123.346	130.23	9.87833	14.6607	35.8411	77.2332	118.634	135.489	130.846	126.919
BL-60	Burkitt lymphoma	1.22882	2.90587	14.8398	38.0612	59.6851	82.3089	83.2644	79.4132	77.7405	68.1177	12.1686	32.1242	65.5332	71.7196	72.9987	77.3149	75.8725	81.494	78.7062	78.8877	21.7084	31.9113	56.3565	71.4055	85.4727	80.5648	106.433	100.225	107.325	108.461	10.2919	22.5283	85.2133	106.834	98.817	118.47	103.635	119.32	105.29	117.985	1.32721	1.99118	19.3265	60.29	109.224	105.726	111.693	104.397
BL-7	Burkitt lymphoma	4.23851	7.58455	10.51	20.0121	40.7256	63.4279	51.468	63.3338	61.5346	77.14	8.41856	13.5852	28.137	27.3357	38.4217	40.382	42.3437	58.5792	68.4862	88.4754	22.9404	27.3571	54.643	74.0947	79.5322	85.6341	91.237	97.7651	92.1865	93.893	12.5216	60.9173	96.6559	96.2895	98.5136	108.741	97.7865	104.815	91.9997	109.276	4.16722	4.28841	24.0268	90.9647	114.423	132.755	119.991	113.55
Raji	Burkitt lymphoma	18.3373	78.27	107.519	104.153	107.907	113.949	108.797	98.0186	101.958	104.477	95.4148	109.488	107.31	107.549	111	109.928	111.214	108.971	102.418	107.886	82.0617	111.341	118.457	120.551	117.118	115.33	111.088	108.404	105.477	107.505	43.7812	52.6	119.987	127.139	115.932	122.13	104.835	122.157	99.1069	111.86	14.2249	25.6533	46.2205	73.0574	98.6248	110.853	99.1758	105.717
Ramos	Burkitt lymphoma	1.48722	16.5291	70.7178	99.0708	109.739	131.004	127.162	121.356	126.663	127.771	21.0793	51.1148	103.752	102.662	102.373	123.08	123.574	121.168	124.361	131.367	73.938	99.2283	120.635	126.251	143.524	152.165	148.041	136.522	128.914	150.966	68.1533	93.1133	119.162	127.607	133.587	151.287	140.019	124.267	131.396	140.391	1.36371	1.59629	5.21071	25.2673	78.0211	112.339	131.806	142.008
Salina	Burkitt lymphoma	12.3255	22.9399	44.782	77.6767	97.1287	98.9914	96.9489	101.091	102.396	94.7172	32.0861	51.2303	80.0314	71.3179	81.0798	96.1112	105.473	105.134	98.2446	108.962	43.174	82.7465	105.435	111.822	114.068	106.249	109.903	122.862	102.557	124.503	7.31323	23.6706	69.3508	115.246	122.716	131.205	104.849	134.765	124.624	119.083	4.44358	5.38138	23.7232	49.5414	117.932	146.257	121.167	143.738
Awia	Burkitt lymphoma	11.4279	33.5143	54.4899	49.9055	78.3181	91.2199	102.705	84.5133	67.491	88.3716	38.3004	55.301	66.8528	71.2269	73.3966	74.9713	90.3627	98.4711	83.4154	86.5029	242.265	258.299	270.264	239.321	185.906	208.356	161.118	143.69	119.406	94.3391	124.132	169.188	131.085	122.972	126.292	101.527	102.494	105.951	100.37	87.4697	9.01321	15.9086	26.4835	59.1838	100.318	134.946	119.239	99.9478
BJAB	Burkitt lymphoma	1.58273	9.56196	31.8008	70.6305	98.8118	112.156	105.366	101.802	111.425	102.055	14.9178	34.6101	78.1766	72.1172	78.1552	97.4746	88.6729	96.4023	92.8605	100.11	77.0856	87.5634	101.445	105.554	108.982	107.863	99.8343	89.7728	101.556	103.546	27.5152	42.3837	77.903	94.5131	116.114	106.383	112.992	96.5238	103.176	100.389	1.73737	1.65972	6.76488	58.8197	110.931	103.189	99.6962	96.5129
CA46	Burkitt lymphoma	35.5663	60.395	84.1047	100.099	96.6943	92.5699	106.996	100.059	102.181	100.199	66.3698	80.8088	89.713	95.2734	104.366	101.714	94.6835	91.3101	100.317	91.6246	88.234	95.9815	99.1897	104.304	114.194	105.477	104.34	105.486	101.914	100.575	51.5257	74.0312	83.0937	98.7796	110.355	111.174	101.182	92.1363	91.6192	85.4184	31.9774	37.4923	41.2043	58.2159	74.3628	101.222	96.9591	104.285
DG75	Burkitt lymphoma	31.6213	65.1742	81.427	105.046	106.001	112.482	90.4646	93.1311	94.7848	90.0648	74.6939	87.7288	103.722	111.138	93.5907	103.16	97.6071	108.09	95.2295	95.9905	87.8235	99.538	108.159	114.884	114.147	113.906	102.809	105.098	104.744	98.6561	64.829	94.6893	111.125	116.542	124.478	114.88	112.777	109.437	108.071	101.086	19.4815	28.702	50.0591	73.9139	106.75	107.127	104.361	101.035
LY47	Burkitt lymphoma	22.3949	64.544	83.5646	82.8705	90.2484	85.795	90.5998	85.2507	86.9018	78.3063	67.9173	66.2798	81.835	86.4117	80.6753	97.8081	90.8202	90.0762	91.7151	90.4452	56.6749	72.0709	91.7694	114.135	99.8703	105.555	107.881	92.2953	96.8295	88.1962	71.0154	105.988	114.085	108.47	114.407	93.5557	114.494	95.221	96.1059	101.426	9.59572	14.3799	56.7759	91.9284	108.213	104.661	108.377	103.636
Yakobo	Burkitt lymphoma	22.4288	54.8512	70.5192	69.8141	90.7757	69.1584	77.1687	86.3104	92.7986	83.1581	39.1349	46.5297	63.9506	58.3386	69.1443	71.9283	72.4818	85.8329	81.6817	86.8526	68.5055	77.8151	85.5244	93.9317	91.8827	95.0562	89.1015	95.513	99.7099	102.134	79.731	83.6134	76.9362	99.2808	91.7524	86.858	88.0976	95.6662	90.0803	101.138	2.02456	2.52758	5.81458	30.7791	52.2122	89.0482	88.3453	107.282
BL41	Burkitt lymphoma	1.44402	36.7571	84.6291	88.2216	95.099	97.4758	99.5872	108.848	99.0508	98.0138	72.4546	80.2735	88.6328	93.8127	93.6804	103.373	94.9511	101.385	100.1	101.908	80.0739	93.3829	99.059	95.5732	100.715	93.6231	99.5188	99.1848	95.4612	94.8236	19.3638	53.749	101.622	97.5503	96.0064	94.0167	94.9772	94.2065	92.1461	91.9253	1.74108	1.70965	10.9186	97.3797	124.773	131.842	115.374	125.33
Cheptanges	Burkitt lymphoma	1.22227	6.85279	27.7781	49.3052	68.7523	80.6087	76.6702	76.8676	77.4855	79.6775	12.9997	25.2839	42.4063	63.8035	68.7802	78.9409	79.3164	80.9465	86.8603	101.091	26.6158	40.7164	47.4833	73.3402	85.9644	89.9995	92.8351	100.756	91.8885	97.8642	5.59472	34.4049	76.8112	100.943	110.044	113.169	109.128	107.932	102.383	105.636	1.55384	1.11823	14.4173	93.9104	140.432	129.27	119.095	102.546
Seraphine	Burkitt lymphoma	18.3978	44.7649	67.0966	86.5035	99.9455	97.3484	99.9794	100.689	98.8842	90.5468	48.2121	58.508	76.7687	82.8368	89.1194	95.953	97.1835	92.615	98.7352	97.8231	59.2077	91.0732	99.6922	103.348	107.36	103.497	100.861	97.392	97.1856	107.213	49.945	98.0236	106.889	106.88	112.075	109.293	106.47	101.794	107.652	96.7676	4.34106	6.98536	30.3011	77.9392	115.033	112.435	109.745	114.003
Seraphine-sgTP53	isogenic BL	13.2639	40.0805	64.441	84.4451	96.1886	98.7483	103.998	93.2001	107.145	89.1119	54.8142	58.824	73.5982	84.8402	85.2035	96.2521	92.7671	103.254	108.117	105.075	81.2	87.5625	99.6528	105.55	111.598	101.803	106.071	106.772	108.347	104.388	55.1095	90.2175	103.623	107.827	111.91	116.321	106.721	116.226	106.684	104.135	2.7485	4.19438	18.4008	64.9479	97.6583	107.583	107.664	112.95
K562	CML	9.29418	57.026	101.044	112.68	115.089	120.049	113.633	114.468	109.212	99.4067	94.3935	107.636	114.698	99.9884	104.613	102.963	100.932	100.921	97.1294	90.7457	114.055	112.948	106.979	116.233	121.87	123.792	106.447	106.974	102.477	92.4383	75.8563	90.8801	99.5008	102.207	97.4152	96.0855	95.9876	92.0239	92.7172	87.9098	10.5491	19.7068	54.0661	87.4985	102.258	103.707	107.358	106.292
SUDHL5	GCB-DLBCL	0.787101	35.7499	76.244	90.2684	100.212	100.979	94.9825	101.495	96.6565	82.684	7.51841	26.5272	52.2998	70.9976	75.272	96.1781	85.5046	81.7504	87.0058	89.4454	24.3461	36.1882	91.312	108.153	112.253	109.292	102.61	108.839	95.8826	92.6766	0.493395	3.26347	67.2092	122.805	123.942	120.706	115.057	103.859	95.1891	93.1264	1.5732	1.20513	3.78302	62.5936	107.824	111.4	116.544	90.7467
HT	GCB-DLBCL	3.61384	55.7292	67.8109	75.7891	79.874	87.0876	80.1675	86.0628	72.5078	77.7556	55.2493	65.6767	87.9271	71.6669	74.9555	77.0254	71.1148	72.3857	79.1657	65.966	115.766	111.89	101.037	102.283	97.7235	92.1028	100.787	89.6202	81.0948	76.4882	106.81	123.547	108.658	97.4832	88.8688	85.8375	82.9329	80.3517	74.0077	68.7277	6.53533	8.07127	36.1638	78.6817	83.0584	86.8531	88.9545	87.2279
Granta519	MCL	21.8434	75.3075	89.5304	99.1392	95.3992	97.0351	108.245	100.391	100.16	107.333	78.2165	74.9372	86.012	95.3787	97.3464	102.679	103.44	99.3072	102.478	103.857	28.6266	45.5552	95.2088	98.1929	90.4096	102.644	94.7516	112.691	107.376	93.1508	19.1304	42.344	91.1325	124.955	119.514	108.817	115.135	106.583	101.876	109.205	12.0386	22.7076	44.814	89.5072	100.699	96.5221	106.547	113.854
JVM2	MCL	23.9093	55.8937	93.4952	98.7273	99.5314	101.378	105.387	97.8846	98.4534	102.369	74.5099	69.0544	84.7477	90.401	93.4134	94.0253	108.02	99.6201	108.017	92.0975	84.8985	91.1315	95.7522	109.594	111.357	109.179	96.548	95.0473	96.1699	95.0145	110.617	117.239	110.559	99.5652	108.702	102.676	111.962	99.673	91.228	90.7472	13.6902	24.8855	67.4668	99.9335	117.661	124.638	120.535	117.308
OPM2	Multiple Myeloma	36.1354	70.8631	106.163	110.513	100.284	103.203	110.73	117.234	102.849	115.171	91.4057	97.7245	103.403	105.871	102.623	122.719	123.562	103.278	116.721	104.284	95.511	95.3423	94.0837	100.337	105.521	107.316	102.571	100.933	106.952	99.8634	102.214	101.646	100.111	111.235	112.74	110.51	110.019	104.729	114.773	110.502	7.16369	8.67848	9.84334	74.3745	93.657	119.146	109.633	115.29
RPMI 8226	Multiple Myeloma	30.1445	83.7849	102.021	105.485	105.039	109.992	104.402	116.611	97.849	100.899	71.6681	91.7239	103.482	96.0967	106.378	112.827	101.464	107.231	109.07	99.5494	83.4873	88.1104	94.0594	102.637	108.249	102.899	105.431	105.771	101.39	101.111	102.289	106.016	111.628	109.942	104.169	104.122	99.2858	99.045	93.8378	90.0785	5.36933	8.37884	38.2904	90.4318	105.771	108.36	105.387	103.381
U266	Multiple Myeloma	80.0521	121.426	120.899	113.169	110.178	112.12	114.445	113.267	102.283	100.079	101.547	106.5	106.013	105.459	107.529	113.294	106.736	108.761	112.58	97.0772	89.7533	94.7854	96.2683	103.287	106.624	102.904	102.361	104.918	99.606	100.227	84.5456	99.2027	95.3351	100.805	100.346	108.318	104.127	100.526	100.141	96.5629	8.28758	10.6327	60.5162	87.453	95.7562	97.5781	101.345	111.032
[truncated: 272 more columns]

## Sheet: Table S2 Combination screen
Compound								Combination compound	Normalization to	Valueof Ctrl	Ibrutinib	Ibrutinib	Ibrutinib	Ibrutinib	Ibrutinib	Ibrutinib	Ibrutinib	Ibrutinib	Ibrutinib	Ibrutinib	Idelalisib	Idelalisib	Idelalisib	Idelalisib	Idelalisib	Idelalisib	Idelalisib	Idelalisib	Idelalisib	Idelalisib	SNS-032	SNS-032	SNS-032	SNS-032	SNS-032	SNS-032	SNS-032	SNS-032	SNS-032	SNS-032	Olaparib	Olaparib	Olaparib	Olaparib	Olaparib	Olaparib	Olaparib	Olaparib	Olaparib
Conc / µM	Entity	TP53	MYC	TCF3	ID3	MYD88	chr1q+				30	10	3.33333	1.11111	0.37037	0.123457	0.0411523	0.0137174	0.00457247	0.00152416	30	10	3.33333	1.11111	0.37037	0.123457	0.0411523	0.0137174	0.00457247	0.00152416	30	10	3.33333	1.11111	0.37037	0.123457	0.0411523	0.0137174	0.00457247	0.00152416	30	10	3.33333	1.11111	0.37037	0.123457	0.0411523	0.0137174	0.00457247
BL-7	Burkitt's Lymphoma	wt	wt				n	DMSO	DMSO Ctrl	106.7	0.756531	0.880786	2.34643	13.6788	49.5905	67.1753	70.22	79.2024	80.5262	86.7721	1.34767	3.66583	13.0594	30.6593	50.1407	57.0976	64.1037	75.1982	84.8718	84.7359	1.98423	2.75019	2.5898	2.18033	2.15748	2.60623	27.2491	74.5661	89.685	92.0187	3.66868	7.45391	30.194	58.8276	80.8951	87.1262	86.1647	88.0776	88.7703
BL-7	Burkitt's Lymphoma	wt	wt				n	Ibrutinib 200nM	DMSO Ctrl	60.6017	0.554814	0.76938	1.41097	7.31713	26.1219	40.9149	51.209	51.1121	49.9953	54.2614	1.05493	1.78901	3.34318	5.77825	10.0237	17.5675	23.1958	29.1876	42.0522	44.5498	1.24973	1.77471	1.71678	1.30766	1.32506	1.33625	8.66333	33.2077	50.7544	60.816	2.43892	3.36009	11.7754	23.1549	37.9366	48.1742	47.1444	47.9247	55.3286
BL-7	Burkitt's Lymphoma	wt	wt				n	Ibrutinib 200nM	Ibrutinib Ctrl	60.6017	0.915509	1.26957	2.32826	12.0741	43.1042	67.5145	84.5009	84.3411	82.4982	89.5378	1.74076	2.95207	5.51665	9.5348	16.5403	28.9884	38.2758	48.163	69.3912	73.5126	2.0622	2.92848	2.83289	2.1578	2.18651	2.20498	14.2955	54.7966	83.7508	100.354	4.02451	5.54455	19.4308	38.2083	62.5999	79.4932	77.7939	79.0815	91.2988
BL-7	Burkitt's Lymphoma	wt	wt				n	Idelalisib 200nM	DMSO Ctrl	53.9729	0.687301	1.10586	1.52602	2.94244	7.28837	17.4731	27.5534	28.5217	30.9401	35.9652	1.33998	2.98918	10.9445	22.2436	34.3487	35.8282	41.6394	41.6358	46.3614	45.8046	1.36861	1.85748	1.7588	1.50737	1.50604	1.25395	6.59201	29.6938	48.3148	51.7881	2.57901	3.57913	8.1432	20.5416	33.8156	33.8646	36.7717	39.3462	45.6376
BL-7	Burkitt's Lymphoma	wt	wt				n	Idelalisib 200nM	Idelalisib Ctrl	53.9729	1.27342	2.04892	2.82738	5.45169	13.5038	32.3738	51.0505	52.8445	57.3253	66.6357	2.48269	5.5383	20.2777	41.2125	63.6406	66.3818	77.1488	77.1421	85.8976	84.866	2.53573	3.44151	3.25868	2.79284	2.79037	2.32329	12.2136	55.0161	89.5168	95.952	4.77834	6.63135	15.0876	38.0592	62.6529	62.7437	68.13	72.8999	84.5566
BL-7	Burkitt's Lymphoma	wt	wt				n	OTX015 200nM	DMSO Ctrl	68.0989	0.632188	0.697362	0.772177	2.80113	21.6019	38.8845	42.5079	43.947	43.9122	55.0035	0.59417	1.52399	5.68168	14.2206	18.4103	23.8932	34.5234	38.9347	47.6308	56.8944	1.80885	2.54043	2.25855	1.81225	2.06873	1.99663	3.72076	23.6565	46.3443	70.5308	7.36955	10.6292	28.072	41.533	51.1584	58.0587	57.0247	57.3678	59.1506
BL-7	Burkitt's Lymphoma	wt	wt				n	OTX015 200nM	OTX015 Ctrl	68.0989	0.928338	1.02404	1.1339	4.11332	31.7214	57.1	62.4207	64.534	64.483	80.77	0.87251	2.2379	8.34328	20.8822	27.0346	35.086	50.6959	57.1737	69.9436	83.5466	2.65621	3.7305	3.31657	2.6612	3.03783	2.93196	5.46375	34.7385	68.0544	103.571	10.8218	15.6085	41.2223	60.9892	75.1236	85.2563	83.738	84.2419	86.8598
Cheptanges	Burkitt's Lymphoma	wt	mut				n	DMSO	DMSO Ctrl	103.281	2.10163	21.2007	36.9101	49.906	62.6577	69.4564	72.6699	70.5904	73.6819	90.0011	31.6677	46.6559	52.8183	67.9341	70.5663	80.1123	73.6931	71.8546	76.6755	86.0138	10.7756	10.8981	11.9085	10.1294	10.059	6.76143	51.3538	83.6896	89.6062	95.184	29.7379	57.0032	57.7444	78.8199	78.5571	78.0107	84.2994	86.2042	89.5174
Cheptanges	Burkitt's Lymphoma	wt	mut				n	Ibrutinib 200nM	DMSO Ctrl	79.8213	3.97545	23.0163	50.0962	64.0792	79.6503	87.278	92.3887	90.2862	88.531	80.6434	33.2639	53.8885	62.209	71.5299	71.8257	76.6118	80.2831	81.5794	83.8549	79.5368	11.8927	12.8573	11.8179	11.8496	11.2809	4.81383	45.2616	89.3446	93.2885	86.9036	31.745	48.9739	64.2262	80.9376	77.7445	81.1704	89.6793	92.1876	89.5199
Cheptanges	Burkitt's Lymphoma	wt	mut				n	Ibrutinib 200nM	Ibrutinib Ctrl	79.8213	4.98044	28.8347	62.7604	80.2782	99.7857	109.342	115.744	113.11	110.911	101.03	41.673	67.5114	77.9353	89.6125	89.983	95.9791	100.578	102.203	105.053	99.6435	14.8991	16.1077	14.8054	14.8452	14.1327	6.03076	56.7037	111.931	116.872	108.873	39.7701	61.3544	80.4624	101.398	97.3982	101.69	112.35	115.492	112.15
Cheptanges	Burkitt's Lymphoma	wt	mut				n	Idelalisib 200nM	DMSO Ctrl	77.5145	2.93801	17.9644	37.8885	41.3302	55.8058	60.0741	65.4057	63.5987	62.3288	65.5956	18.4234	42.0202	55.2762	70.4434	68.3933	69.1222	71.774	75.9292	73.4732	72.8405	13.6963	12.5458	11.403	10.4436	11.5671	5.22719	37.6345	72.5447	83.4548	82.461	26.6599	30.7934	48.4561	64.0667	65.8191	68.2737	71.5494	75.897	74.1993
Cheptanges	Burkitt's Lymphoma	wt	mut				n	Idelalisib 200nM	Idelalisib Ctrl	77.5145	3.79027	23.1756	48.8792	53.3193	71.9941	77.5005	84.3787	82.0475	80.4092	84.6236	23.7677	54.2095	71.3108	90.8778	88.233	89.1732	92.5944	97.9549	94.7864	93.9702	17.6693	16.1851	14.7108	13.4731	14.9225	6.7435	48.5516	93.5886	107.663	106.381	34.3935	39.726	62.5124	82.6513	84.912	88.0787	92.3045	97.9134	95.7232
Cheptanges	Burkitt's Lymphoma	wt	mut				n	OTX015 200nM	DMSO Ctrl	71.6542	2.45792	3.65418	6.29299	24.1447	49.0561	58.6078	62.0274	63.1807	60.0218	66.826	3.45782	10.7919	27.7125	40.003	51.4883	52.7262	55.4987	61.827	63.7063	68.4058	14.0497	14.201	12.4013	13.3399	11.6266	4.1243	19.7667	52.591	62.8281	71.4181	39.1638	45.6822	50.1176	57.3458	62.7796	63.4628	65.162	67.1997	65.2784
Cheptanges	Burkitt's Lymphoma	wt	mut				n	OTX015 200nM	OTX015 Ctrl	71.6542	3.43025	5.09975	8.78244	33.6962	68.4624	81.7926	86.5649	88.1744	83.766	93.2618	4.82571	15.0611	38.6753	55.8278	71.8567	73.5842	77.4536	86.2853	88.908	95.4665	19.6077	19.8189	17.3071	18.6171	16.226	5.75585	27.5862	73.3956	87.6824	99.6706	54.6566	63.7537	69.9437	80.0313	87.6147	88.5681	90.9396	93.7834	91.102
BL-2	Burkitt's Lymphoma	wt	mut	mut	? wt		y	DMSO	DMSO Ctrl	88.9898	0.622987	20.0508	41.7461	68.6011	75.9449	78.1594	84.0028	82.0005	83.642	93.9042	30.6563	54.3439	66.7379	72.6683	76.7404	78.3722	81.3588	77.2511	88.502	94.0487	0.722819	0.776413	0.933167	1.3987	1.60905	3.08218	61.7008	90.1417	98.3395	105.992	71.4059	80.0462	89.9005	92.9656	97.6666	98.7073	95.6794	91.1092	99.5534
BL-2	Burkitt's Lymphoma	wt	mut	mut	? wt		y	Ibrutinib	DMSO Ctrl	94.3762	0.572305	20.3803	43.8415	68.9232	82.3139	88.9265	86.4634	92.9312	92.3999	89.5104	21.0064	45.2822	48.8367	72.5033	73.0602	84.0798	80.5348	85.222	88.3254	91.6175	0.697149	0.767194	0.979388	1.35989	1.72598	1.86525	44.8996	82.714	94.1374	107.627	57.4182	80.2777	87.1678	91.602	93.5725	92.9893	97.4456	95.7592	102.959
BL-2	Burkitt's Lymphoma	wt	mut	mut	? wt		y	Ibrutinib	Ibrutinib Ctrl	94.3762	0.606408	21.5947	46.454	73.0303	87.2189	94.2255	91.6157	98.4689	97.9059	94.8442	22.2581	47.9805	51.7468	76.8237	77.4138	89.0901	85.3337	90.3003	93.5886	97.0768	0.738692	0.81291	1.03775	1.44093	1.82883	1.97639	47.5751	87.6428	99.747	114.04	60.8397	85.0613	92.362	97.0605	99.1484	98.5304	103.252	101.465	109.094
BL-2	Burkitt's Lymphoma	wt	mut	mut	? wt		y	Idelalisib	DMSO Ctrl	99.9068	0.698701	17.5623	44.0908	69.6123	82.4228	89.3349	93.7381	93.3002	95.2296	93.6341	24.3045	49.8641	83.8872	90.3806	98.8411	103.626	97.9878	93.695	96.6854	93.0049	0.757359	0.680653	0.907387	1.43124	1.61308	1.81974	25.9287	89.0963	104.45	100.509	65.7637	76.9217	92.627	99.1592	101.777	97.6808	99.8723	108.743	106.178
BL-2	Burkitt's Lymphoma	wt	mut	mut	? wt		y	Idelalisib	Idelalisib Ctrl	99.9068	0.699353	17.5787	44.132	69.6772	82.4997	89.4183	93.8255	93.3872	95.3184	93.7214	24.3272	49.9106	83.9655	90.4649	98.9333	103.723	98.0792	93.7824	96.7756	93.0916	0.758065	0.681288	0.908233	1.43258	1.61459	1.82143	25.9528	89.1794	104.548	100.603	65.825	76.9934	92.7134	99.2517	101.872	97.7719	99.9655	108.844	106.277
BL-2	Burkitt's Lymphoma	wt	mut	mut	? wt		y	OTX015	DMSO Ctrl	59.9036	0.432347	18.9896	31.905	45.5674	47.6313	59.2833	53.1915	55.9142	53.6028	58.1303	19.0744	31.394	42.6609	44.5171	43.1283	50.05	49.9425	59.5843	63.0018	58.9885	0.547196	0.508225	0.69391	0.942635	1.03915	1.23744	3.3139	39.4729	58.8221	65.7504	43.4722	53.6869	65.6908	66.2174	75.6036	67.3132	72.2675	71.7783	70.5193
BL-2	Burkitt's Lymphoma	wt	mut	mut	? wt		y	OTX015	OTX015 Ctrl	59.9036	0.721738	31.7002	53.2605	76.068	79.5132	98.9646	88.7952	93.3403	89.4817	97.0397	31.8418	52.4075	71.2159	74.3145	71.9962	83.5509	83.3714	99.467	105.172	98.4725	0.913462	0.848406	1.15838	1.57359	1.7347	2.06572	5.53205	65.894	98.1946	109.76	72.5703	89.6222	109.661	110.54	126.209	112.369	120.64	119.823	117.721
Raji	Burkitt's Lymphoma	mut	mut	wt	wt	wt	n	DMSO	DMSO Ctrl	99.1374	26.4573	75.0839	76.626	89.4334	94.5287	97.4571	91.6525	87.8275	88.1063	85.5015	88.5175	90.4047	91.9353	92.6302	88.1582	96.7205	95.52	92.1459	95.4634	92.0677	9.73595	7.72415	6.8421	7.63878	11.5527	68.3148	95.7151	97.391	95.931	94.8523	70.3782	84.5171	103.121	103.126	96.3664	99.9936	90.5921	100.239	101.372
Raji	Burkitt's Lymphoma	mut	mut	wt	wt	wt	n	Ibrutinib	DMSO Ctrl	112.669	32.2506	75.2931	93.0454	98.5997	102.874	109.934	102.417	107.839	102.302	111.729	98.8478	104.054	103.588	109.269	105.689	110.819	104.787	108.43	109.05	105.734	11.8102	7.12884	6.58282	7.96635	11.8238	78.0483	113.535	116.543	121.185	126.727	88.0163	94.8335	107.232	117.415	119.065	113.338	112.751	108.429	117.915
Raji	Burkitt's Lymphoma	mut	mut	wt	wt	wt	n	Ibrutinib	Ibrutinib Ctrl	112.669	28.6241	66.8266	82.5828	87.5125	91.3058	97.5721	90.9004	95.7127	90.7987	99.1654	87.7327	92.3531	91.9394	96.9819	93.805	98.358	93.0039	96.2372	96.788	93.8441	10.4822	6.32722	5.8426	7.07055	10.4942	69.272	100.769	103.438	107.558	112.477	78.1191	84.1698	95.1742	104.212	105.676	100.594	100.073	96.2368	104.656
Raji	Burkitt's Lymphoma	mut	mut	wt	wt	wt	n	Idelalisib	DMSO Ctrl	98.4018	26.2645	68.9653	77.0859	90.2518	85.7585	102.863	94.0953	102.712	103.329	103.37	87.4989	91.4636	89.5564	91.5665	93.4264	93.6781	94.7355	93.0524	95.4249	99.469	10.236	8.58057	5.97823	7.52404	10.7177	61.8547	86.3453	101.538	101.072	106.628	70.6774	85.0063	91.9644	101.479	98.0165	102.21	104.09	100.884	99.8447
Raji	Burkitt's Lymphoma	mut	mut	wt	wt	wt	n	Idelalisib	Idelalisib Ctrl	98.4018	26.6911	70.0854	78.3378	91.7176	87.1514	104.534	95.6235	104.38	105.008	105.049	88.92	92.9491	91.0109	93.0537	94.9437	95.1996	96.2742	94.5637	96.9748	101.084	10.4022	8.71993	6.07532	7.64624	10.8918	62.8593	87.7477	103.187	102.713	108.36	71.8252	86.3869	93.4581	103.127	99.6084	103.87	105.781	102.522	101.466
Raji	Burkitt's Lymphoma	mut	mut	wt	wt	wt	n	OTX015	DMSO Ctrl	82.7943	35.4468	66.7933	72.9881	78.6545	79.8906	81.6379	82.4724	89.0789	88.8508	81.6243	76.9467	75.009	74.3303	72.6074	78.0109	84.5134	80.6256	79.4248	88.5035	82.5814	11.5738	8.14426	8.2066	8.63523	9.83041	26.0756	73.7476	85.2641	86.5528	86.8923	63.517	74.1737	79.9616	83.677	81.7978	89.6317	91.8473	89.0744	89.6882
Raji	Burkitt's Lymphoma	mut	mut	wt	wt	wt	n	OTX015	OTX015 Ctrl	82.7943	42.813	80.6737	88.1559	94.9998	96.4928	98.6032	99.6112	107.591	107.315	98.5868	92.9372	90.5968	89.777	87.6961	94.2225	102.076	97.3805	95.9303	106.896	99.7428	13.979	9.83674	9.91203	10.4297	11.8733	31.4944	89.0732	102.983	104.54	104.95	76.7166	89.5879	96.5786	101.066	98.7964	108.258	110.934	107.585	108.327
LY47	Burkitt's Lymphoma	wt	wt				y	DMSO	DMSO Ctrl	98.7769	62.9665	97.25	98.3243	105.903	104.477	105.84	105.265	107.023	106.859	103.558	76.7872	87.4494	96.1828	107.049	103.156	104.245	102.156	102.765	99.4108	95.466	21.5125	25.4097	26.8503	23.6861	23.3025	88.9788	105.459	107.615	99.1621	101.046	78.5364	96.0961	100.841	112.651	105.21	106.182	105.793	102.112	95.3774
LY47	Burkitt's Lymphoma	wt	wt				y	Ibrutinib	DMSO Ctrl	111.542	62.9365	108.337	117.488	115.621	110.261	118.71	126.792	129.8	120.855	103.008	74.356	87.9736	105.434	114.247	104.681	115.536	114.07	124.058	109.661	105.411	25.385	31.0654	33.5063	28.228	25.0172	74.4272	120.796	121.262	111.2	117.812	87.7789	104.064	109.605	124.907	111.876	123.378	126.781	125.177	115.58
LY47	Burkitt's Lymphoma	wt	wt				y	Ibrutinib	Ibrutinib Ctrl	111.542	56.4242	97.1266	105.331	103.657	98.8515	106.426	113.672	116.369	108.349	92.3489	66.6621	78.8705	94.5239	102.425	93.8488	103.581	102.267	111.221	98.3135	94.5033	22.7583	27.8509	30.0393	25.3071	22.4286	66.7258	108.296	108.714	99.6939	105.622	78.696	93.2964	98.2641	111.982	100.3	110.612	113.663	112.224	103.621
LY47	Burkitt's Lymphoma	wt	wt				y	Idelalisib	DMSO Ctrl	107.265	55.564	97.3585	106.376	111.728	113.884	107.611	104.656	107.38	111.893	100.662	77.1174	88.5431	103.633	112.543	117.303	109.254	107.704	113.454	109.691	118.245	23.3129	28.9707	29.2494	26.1439	23.8894	78.5409	99.1351	118.576	110.926	103.191	87.9614	101.758	105.565	115.644	109.512	116.913	121.432	113.532	104.191
LY47	Burkitt's Lymphoma	wt	wt				y	Idelalisib	Idelalisib Ctrl	107.265	51.8007	90.7645	99.1711	104.16	106.171	100.323	97.568	100.107	104.314	93.8446	71.8944	82.5462	96.6143	104.921	109.358	101.854	100.41	105.77	102.261	110.236	21.734	27.0085	27.2683	24.3732	22.2714	73.2214	92.4208	110.545	103.413	96.202	82.0039	94.8661	98.4155	107.812	102.095	108.995	113.208	105.842	97.1346
LY47	Burkitt's Lymphoma	wt	wt				y	OTX015	DMSO Ctrl	75.1595	41.6695	68.9991	68.8518	77.8615	75.5623	73.2817	78.9574	80.0905	74.8625	75.1999	52.1631	58.7351	67.8642	68.3396	69.6573	67.2288	73.5564	71.6765	70.0091	73.2879	21.3411	25.2512	24.5158	24.5745	20.0631	36.6724	66.6932	79.166	85.9875	79.2716	70.2908	76.3497	81.4784	81.1375	85.7947	83.5198	71.9258	75.6939	79.9607
LY47	Burkitt's Lymphoma	wt	wt				y	OTX015	OTX015 Ctrl	75.1595	55.4415	91.8036	91.6076	103.595	100.536	97.5015	105.053	106.561	99.6049	100.054	69.4032	78.1473	90.2936	90.9261	92.6793	89.4482	97.8671	95.3658	93.1474	97.5098	28.3944	33.5968	32.6183	32.6965	26.694	48.7928	88.7355	105.331	114.407	105.471	93.5222	101.584	108.407	107.954	114.15	111.123	95.6976	100.711	106.388
Salina	Burkitt's Lymphoma	wt	wt				y	DMSO	DMSO Ctrl	78.3121	6.85577	16.2135	39.1708	67.4684	92.8841	89.4783	92.9634	99.5173	99.0013	89.1263	26.0462	47.5401	70.8149	77.4723	103.739	88.7619	92.7747	99.341	94.4418	91.1441	10.3533	15.7209	15.7892	14.8782	12.457	9.88998	19.1631	39.6627	71.4032	87.644	44.1187	57.6253	88.2277	84.7393	104.841	106.823	109.485	101.25	96.8774
Salina	Burkitt's Lymphoma	wt	wt				y	Ibrutinib	DMSO Ctrl	104.787	7.98756	21.1639	38.4781	74.4539	86.6065	93.9695	111.489	109.1	109.965	106.124	27.1573	64.5334	71.0001	83.1544	102.639	84.7406	87.7314	112.589	102.012	108.715	18.496	19.3482	21.5225	17.3923	16.3863	11.3063	14.8527	34.3403	75.4047	88.7714	34.5281	62.1799	84.456	100.538	107.806	103.144	117.319	106.491	110.29
Salina	Burkitt's Lymphoma	wt	wt				y	Ibrutinib	Ibrutinib Ctrl	104.787	7.62269	20.1972	36.7204	71.053	82.6504	89.6771	106.397	104.117	104.942	101.276	25.9168	61.5856	67.7569	79.356	97.9501	80.8698	83.7239	107.446	97.3525	103.749	17.6511	18.4644	20.5393	16.5979	15.6378	10.7898	14.1743	32.7717	71.9603	84.7164	32.9509	59.3396	80.5982	95.9457	102.882	98.4325	111.96	101.626	105.252
Salina	Burkitt's Lymphoma	wt	wt				y	Idelalisib	DMSO Ctrl	98.8694	8.89517	21.314	45.8914	81.6497	78.2865	103.731	108.773	85.1308	92.6955	99.0667	28.1691	41.6247	67.0096	96.8671	85.5993	110.659	115.364	104.552	103.925	109.76	12.1768	18.4365	20.5862	17.7314	15.7784	11.5134	10.6606	33.092	54.0398	81.6316	33.547	51.8004	73.572	95.9699	112.752	106.598	110.235	119.08	112.578
Salina	Burkitt's Lymphoma	wt	wt				y	Idelalisib	Idelalisib Ctrl	98.8694	8.99689	21.5577	46.4162	82.5834	79.1818	104.918	110.017	86.1043	93.7555	100.2	28.4912	42.1007	67.7759	97.9748	86.5782	111.924	116.684	105.747	105.114	111.015	12.3161	18.6473	20.8216	17.9342	15.9588	11.6451	10.7825	33.4704	54.6578	82.5651	33.9306	52.3928	74.4134	97.0674	114.042	107.817	111.495	120.442	113.865
Salina	Burkitt's Lymphoma	wt	wt				y	OTX015	DMSO Ctrl	82.1556	7.40438	21.4041	38.9391	53.0793	65.2126	78.2983	73.7829	75.1992	84.7928	95.203	29.6565	42.2538	57.9098	75.0225	70.8633	84.4846	72.3742	69.2925	70.8494	78.0367	14.7886	19.5495	17.9955	17.2031	18.977	14.4394	9.78763	24.8816	50.3726	69.8331	59.2162	81.1302	80.5118	86.0741	93.2489	92.8552	95.3407	79.0405	92.7349
Salina	Burkitt's Lymphoma	wt	wt				y	OTX015	OTX015 Ctrl	82.1556	9.01262	26.0531	47.3967	64.6082	79.3769	95.3048	89.8087	91.5326	103.21	115.881	36.0979	51.4314	70.4879	91.3176	86.2549	102.835	88.094	84.343	86.238	94.9864	18.0007	23.7957	21.9041	20.9397	23.0989	17.5756	11.9135	30.2859	61.3136	85.0009	72.0781	98.7519	97.9991	104.77	113.503	113.024	116.049	96.2083	112.877
Namalwa	Burkitt's Lymphoma	mut	mut	wt	mut	wt	y	DMSO	DMSO Ctrl	101.293	6.97223	18.9339	55.6801	87.7864	93.2226	100.941	93.1092	88.9323	90.9637	93.1288	32.1961	65.2509	87.1678	96.162	104.53	97.9596	98.0113	99.8516	99.3482	94.958	6.50408	8.10622	6.90875	6.65504	6.75837	9.71139	37.0644	72.8468	97.1227	99.0267	42.2601	54.0179	89.9942	103.518	103.087	106.015	108.979	105.619	98.6687
Namalwa	Burkitt's Lymphoma	mut	mut	wt	mut	wt	y	Ibrutinib	DMSO Ctrl	90.6384	9.05762	31.7711	69.7827	90.2393	96.4833	98.2699	99.5559	98.5821	86.477	85.8982	40.3417	69.7051	81.3399	91.9115	96.364	90.1276	94.9463	88.8858	89.0386	87.5643	6.54857	8.26676	6.42766	6.35959	6.30394	8.47001	35.6825	73.3907	83.4953	88.3919	44.4043	55.445	87.8615	97.4619	103.234	105.061	99.9381	103.834	97.4306
Namalwa	Burkitt's Lymphoma	mut	mut	wt	mut	wt	y	Ibrutinib	Ibrutinib Ctrl	90.6384	9.99314	35.0526	76.9902	99.5598	106.449	108.42	109.839	108.764	95.4088	94.7703	44.5085	76.9046	89.7412	101.405	106.317	99.4365	104.753	98.0665	98.2351	96.6085	7.22495	9.1206	7.09155	7.01644	6.95504	9.34484	39.368	80.971	92.1192	97.5216	48.9906	61.1717	96.9363	107.528	113.897	115.912	110.26	114.558	107.494
Namalwa	Burkitt's Lymphoma	mut	mut	wt	mut	wt	y	Idelalisib	DMSO Ctrl	92.8321	10.6216	30.2663	67.1759	86.7977	84.7073	83.4208	84.7908	85.3024	87.5668	91.7759	37.2415	67.8334	81.0429	86.9359	95.1726	95.86	93.6206	92.9519	95.2728	90.8028	5.71901	7.11947	5.94186	5.8854	5.71734	7.91574	28.249	67.2649	83.8766	88.5822	40.2701	52.6185	84.3913	94.2879	93.54	96.287	94.405	93.0482	96.831
Namalwa	Burkitt's Lymphoma	mut	mut	wt	mut	wt	y	Idelalisib	Idelalisib Ctrl	92.8321	11.4418	32.6032	72.3629	93.4997	91.2479	89.862	91.3378	91.889	94.3282	98.8623	40.117	73.0711	87.3005	93.6486	102.521	103.262	100.849	100.129	102.629	97.814	6.1606	7.6692	6.40066	6.33983	6.1588	8.52694	30.4303	72.4587	90.3531	95.422	43.3796	56.6813	90.9075	101.568	100.763	103.722	101.694	100.233	104.308
Namalwa	Burkitt's Lymphoma	mut	mut	wt	mut	wt	y	OTX015	DMSO Ctrl	46.7102	16.4044	30.1181	37.5903	39.4989	40.4882	40.1773	43.6474	41.8806	43.834	42.9096	27.0074	32.3367	34.1646	39.2991	43.049	41.5604	42.7541	45.2044	43.6833	42.7106	6.40148	6.94711	5.82216	5.57232	5.77506	5.9516	10.7054	20.2301	32.6492	43.4097	28.1838	31.3315	33.9071	43.2233	45.9059	46.6323	45.5578	44.8927	47.5519
Namalwa	Burkitt's Lymphoma	mut	mut	wt	mut	wt	y	OTX015	OTX015 Ctrl	46.7102	35.1196	64.4785	80.4756	84.5616	86.6797	86.0139	93.4431	89.6605	93.8424	91.8634	57.8191	69.2282	73.1417	84.134	92.1619	88.9749	91.5306	96.7762	93.5199	91.4374	13.7047	14.8728	12.4644	11.9296	12.3636	12.7415	22.9187	43.3098	69.8973	92.934	60.3376	67.0763	72.5904	92.5349	98.278	99.8332	97.5328	96.1089	101.802
DG75	Burkitt's Lymphoma	mut	mut	wt	wt	wt	n	DMSO	DMSO Ctrl	94.8313	36.5221	68.3526	82.1163	97.2481	95.1648	101.668	100.459	102.609	90.3788	104.723	76.0489	97.0087	89.1235	98.6749	95.975	104.865	103.944	98.385	98.2113	97.9709	32.9322	41.807	42.3668	39.7633	40.6076	41.1253	89.4156	100.041	102.468	105.918	70.9913	98.189	99.405	108.83	115.07	116.252	101.432	103.226	107.534
DG75	Burkitt's Lymphoma	mut	mut	wt	wt	wt	n	Ibrutinib	DMSO Ctrl	102.274	44.0741	61.3602	82.6221	92.8156	109.56	109.152	111.488	104.987	101.962	118.486	60.2291	85.3917	98.9737	102.447	116.664	106.569	104.739	104.014	99.3115	107.484	37.7036	51.2926	55.6888	53.9477	52.1116	52.2079	90.2603	111.924	121.173	121.471	70.3487	101.747	109.558	102.951	110.596	110.602	105.908	105.161	116.845
DG75	Burkitt's Lymphoma	mut	mut	wt	wt	wt	n	Ibrutinib	Ibrutinib Ctrl	102.274	43.0942	59.9961	80.7853	90.7522	107.124	106.726	109.009	102.653	99.695	115.852	58.8902	83.4933	96.7734	100.169	114.07	104.199	102.41	101.702	97.1037	105.094	36.8654	50.1523	54.4508	52.7484	50.9531	51.0473	88.2537	109.436	118.48	118.771	68.7848	99.4847	107.123	100.663	108.138	108.143	103.554	102.823	114.248
DG75	Burkitt's Lymphoma	mut	mut	wt	wt	wt	n	Idelalisib	DMSO Ctrl	93.6179	40.1925	54.9907	68.0012	77.048	87.9504	86.4987	96.8516	93.7231	90.8692	97.1797	67.8466	81.9402	85.0538	97.5517	99.8097	100.909	100.31	88.8556	97.2094	100.322	34.0397	42.2071	41.7758	41.8157	38.8583	44.7224	77.3461	101.015	99.4347	106.508	69.936	84.5184	92.5481	105.478	94.9072	98.9136	101.86	95.9205	106.149
DG75	Burkitt's Lymphoma	mut	mut	wt	wt	wt	n	Idelalisib	Idelalisib Ctrl	93.6179	42.9325	58.7395	72.6369	82.3004	93.9461	92.3954	103.454	100.112	97.0638	103.805	72.4717	87.5261	90.852	104.202	106.614	107.788	107.148	94.913	103.836	107.161	36.3603	45.0844	44.6237	44.6664	41.5074	47.7712	82.6189	107.901	106.213	113.769	74.7036	90.2801	98.8573	112.669	101.377	105.657	108.804	102.46	113.386
DG75	Burkitt's Lymphoma	mut	mut	wt	wt	wt	n	OTX015	DMSO Ctrl	56.2067	38.5182	44.3968	47.4515	58.0305	60.6639	65.5212	63.6708	54.6229	57.9056	58.6657	43.3003	51.6112	50.7543	56.9271	61.4644	58.6684	63.2623	59.2142	64.1548	60.2154	39.1123	43.9347	45.5825	43.7165	46.9102	46.6683	44.2485	59.3835	66.2114	67.9884	46.1828	53.482	58.7121	63.5208	58.5419	67.4368	64.5022	59.0988	66.9955
DG75	Burkitt's Lymphoma	mut	mut	wt	wt	wt	n	OTX015	OTX015 Ctrl	56.2067	68.5295	78.9884	84.4232	103.245	107.93	116.572	113.28	97.1822	103.023	104.375	77.0375	91.8239	90.2993	101.282	109.354	104.38	112.553	105.351	114.141	107.132	69.5865	78.1663	81.098	77.7781	83.4601	83.0297	78.7246	105.652	117.8	120.961	82.1659	95.1524	104.457	113.013	104.155	119.98	114.759	105.145	119.195
Yakobo	Burkitt's Lymphoma	mut	mut				n	DMSO	DMSO Ctrl	89.7955	45.3557	86.6613	102.909	111.15	112.19	107.859	111.953	110.419	118.178	116.173	87.6896	95.7558	100.194	108.067	102.835	103.914	112.966	118.188	118.198	129.232	12.5727	17.7432	20.696	17.7166	39.1749	99.0132	119.621	125.065	126.672	123.457	106.108	108.946	111.664	109.912	125.897	123.065	115.937	126.452	123.814
Yakobo	Burkitt's Lymphoma	mut	mut				n	Ibrutinib	DMSO Ctrl	112.707	50.8692	96.3869	123.228	125.973	130.077	121.422	116.595	122.644	122.955	129.261	67.3906	93.495	115.611	125.046	128.818	126.353	132.846	119.986	131.055	133.954	14.1011	21.9439	22.7705	23.1403	46.7313	114.311	129.667	134.792	126.956	125.596	82.722	108.453	125.469	138.848	133.96	128.988	138.135	127.339	137.016
Yakobo	Burkitt's Lymphoma	mut	mut				n	Ibrutinib	Ibrutinib Ctrl	112.707	45.134	85.5198	109.335	111.77	115.412	107.733	103.449	108.817	109.093	114.687	59.7927	82.9539	102.577	110.947	114.294	112.107	117.868	106.458	116.279	118.852	12.5113	19.4699	20.2032	20.5314	41.4625	101.423	115.048	119.595	112.642	111.436	73.3955	96.2251	111.323	123.193	118.857	114.445	122.561	112.982	121.569
Yakobo	Burkitt's Lymphoma	mut	mut				n	Idelalisib	DMSO Ctrl	92.9488	55.7637	80.0369	84.5468	93.677	82.1754	95.0531	99.2986	99.768	104.551	101.177	73.4647	78.1293	77.5288	88.5002	94.9627	97.0215	107.849	111.71	113.409	103.717	14.933	21.7022	24.255	26.9111	38.1388	86.0849	107.469	106.499	114.547	111.352	94.6619	94.496	96.5093	101.011	100.477	105.616	102.791	110.374	112.543
Yakobo	Burkitt's Lymphoma	mut	mut				n	Idelalisib	Idelalisib Ctrl	92.9488	59.994	86.1086	90.9606	100.783	88.4093	102.264	106.831	107.336	112.483	108.853	79.0378	84.0562	83.4102	95.2139	102.167	104.382	116.03	120.185	122.012	111.585	16.0658	23.3486	26.095	28.9526	41.032	92.6154	115.621	114.578	123.237	119.8	101.843	101.665	103.831	108.674	108.1	113.628	110.589	118.747	121.081
Yakobo	Burkitt's Lymphoma	mut	mut				n	OTX015	DMSO Ctrl	91.9624	44.4984	74.9586	78.6562	83.5693	86.0592	91.0605	90.7908	94.5233	89.2941	99.4803	70.9387	71.2552	76.4728	84.9128	85.9281	89.0421	93.9489	95.2977	96.4347	102.596	14.9633	21.5887	23.8462	23.9014	30.6154	56.0567	91.7926	103.079	107.835	116.429	82.5374	84.038	89.3376	93.7431	95.4525	99.1652	99.8961	104.26	103.648
Yakobo	Burkitt's Lymphoma	mut	mut				n	OTX015	OTX015 Ctrl	91.9624	48.3876	81.51	85.5308	90.8733	93.5809	99.0193	98.726	102.785	97.0985	108.175	77.1388	77.483	83.1566	92.3343	93.4383	96.8245	102.16	103.627	104.863	111.563	16.2711	23.4756	25.9304	25.9904	33.2912	60.9561	99.8154	112.089	117.26	126.605	89.7513	91.383	97.1458	101.936	103.795	107.832	108.627	113.372	112.707
BL-41	Burkitt's Lymphoma	mut	wt	wt	mut	wt	y	DMSO	DMSO Ctrl	106.734	0.491709	30.188	59.4492	75.5026	85.0791	83.6571	82.7548	80.7429	84.9157	86.8129	44.5161	67.6346	68.9424	80.2827	80.8849	78.7221	82.2408	93.0424	86.0179	86.3732	2.55966	4.42515	3.4728	2.74173	2.37439	1.8656	1.94756	10.995	52.255	80.7353	28.9362	64.9451	80.3566	94.4362	92.0862	99.4616	95.8923	102.049	94.7329
BL-41	Burkitt's Lymphoma	mut	wt	wt	mut	wt	y	Ibrutinib	DMSO Ctrl	90.2221	0.50877	32.3869	80.0052	95.1872	100.446	109.047	101.172	102.893	91.6748	95.6769	51.327	77.0865	92.6196	92.7304	103.913	104.563	108.502	104.809	91.9182	89.4022	1.57682	2.77251	2.43778	2.04065	1.98679	1.67422	1.94794	19.76	59.2097	81.9583	41.3624	83.1861	107.384	110.199	112.735	109.34	103.116	105.736	98.4652
BL-41	Burkitt's Lymphoma	mut	wt	wt	mut	wt	y	Ibrutinib	Ibrutinib Ctrl	90.2221	0.563908	35.8968	88.6758	105.503	111.332	120.865	112.136	114.044	101.61	106.046	56.8896	85.4408	102.657	102.78	115.175	115.895	120.261	116.167	101.88	99.0913	1.74771	3.07298	2.70198	2.2618	2.20211	1.85566	2.15905	21.9015	65.6266	90.8406	45.8451	92.2014	119.022	122.142	124.953	121.19	114.291	117.195	109.136
BL-41	Burkitt's Lymphoma	mut	wt	wt	mut	wt	y	Idelalisib	DMSO Ctrl	87.7017	0.534864	30.3444	67.0945	82.2595	82.4932	92.5085	89.963	88.7774	82.0744	87.4514	46.4924	70.872	75.6192	83.81	92.8172	89.492	92.5483	92.9311	88.0003	81.1098	2.18738	3.67116	3.11091	2.3967	1.99021	1.72009	1.8249	10.0036	51.0791	80.3149	27.9842	69.9962	86.5519	91.9396	97.6543	102.519	100.952	100.915	94.2847
BL-41	Burkitt's Lymphoma	mut	wt	wt	mut	wt	y	Idelalisib	Idelalisib Ctrl	87.7017	0.609868	34.5995	76.5031	93.7947	94.0611	105.481	102.578	101.227	93.5836	99.7146	53.012	80.8104	86.2232	95.5626	105.833	102.041	105.526	105.963	100.34	92.4838	2.49411	4.18597	3.54715	2.73278	2.26929	1.96129	2.0808	11.4065	58.2419	91.5774	31.9084	79.8118	98.689	104.832	111.348	116.895	115.109	115.066	107.506
BL-41	Burkitt's Lymphoma	mut	wt	wt	mut	wt	y	OTX015	DMSO Ctrl	47.9565	0.30588	16.1431	25.4641	31.1766	36.262	37.1536	35.6132	42.055	47.9611	45.2128	10.842	20.5744	28.2937	34.0496	33.821	34.8316	34.426	35.5988	46.7562	40.1275	2.03382	3.86151	2.62304	1.86319	1.54481	1.25245	0.992398	1.19464	11.9377	32.317	20.6949	23.76	31.1408	36.4265	34.8478	35.7531	35.8201	40.4845	50.5585
BL-41	Burkitt's Lymphoma	mut	wt	wt	mut	wt	y	OTX015	OTX015 Ctrl	47.9565	0.637828	33.662	53.0983	65.0102	75.6144	77.4735	74.2614	87.6941	100.01	94.2788	22.608	42.9023	58.9986	71.0011	70.5243	72.6317	71.7859	74.2316	97.4971	83.6747	4.24096	8.05211	5.46962	3.88516	3.22127	2.61165	2.06937	2.4911	24.8928	67.3882	43.1535	49.5449	64.9356	75.9575	72.6654	74.5532	74.6929	84.4192	105.426
Seraphine	Burkitt's Lymphoma	wt	wt				y	DMSO	DMSO Ctrl	102.655	15.4398	36.6259	52.7872	68.9397	79.6975	80.8855	84.9931	86.7575	83.9111	87.5158	22.9098	36.1424	44.6562	67.9855	72.5319	85.4995	86.3437	86.9942	89.4977	86.5625	14.3676	18.2112	21.8528	21.1174	15.642	14.7542	78.5646	92.8079	103.318	95.7061	50.49	69.4792	80.9587	97.452	94.3544	101.207	96.8439	95.2931	100.666
Seraphine	Burkitt's Lymphoma	wt	wt				y	Ibrutinib	DMSO Ctrl	88.3472	19.5177	42.9199	63.4087	85.2702	92.8909	92.6294	94.8353	95.4088	88.5456	85.0133	28.7443	41.494	51.6428	64.8273	74.747	84.4762	83.7414	80.989	85.1411	90.0858	19.821	23.0797	22.4361	23.7004	17.2116	18.8148	66.1642	86.1996	88.6701	88.1256	49.082	67.2939	88.1339	90.7572	105.099	93.4273	99.1249	94.7551	87.6688
Seraphine	Burkitt's Lymphoma	wt	wt				y	Ibrutinib	Ibrutinib Ctrl	88.3472	22.0921	48.581	71.7722	96.5172	105.143	104.847	107.344	107.993	100.225	96.2264	32.5356	46.967	58.4544	73.3779	84.606	95.6185	94.7868	91.6713	96.3711	101.968	22.4353	26.1239	25.3953	26.8264	19.4817	21.2964	74.8912	97.5692	100.366	99.7492	55.5558	76.1698	99.7586	102.728	118.961	105.75	112.199	107.253	99.2321
Seraphine	Burkitt's Lymphoma	wt	wt				y	Idelalisib	DMSO Ctrl	82.2456	18.1071	38.1252	46.0662	54.0005	64.6695	70.7532	72.8664	67.9446	70.361	70.9024	29.9335	40.4933	53.4025	69.9406	76.3328	81.3391	80.3018	80.8764	81.3593	79.9424	13.1424	17.8648	17.4585	17.5013	13.4958	11.52	53.7877	77.6792	82.4441	83.1389	40.6091	54.2827	75.5012	83.9517	86.4128	86.5429	83.2291	83.03	80.281
Seraphine	Burkitt's Lymphoma	wt	wt				y	Idelalisib	Idelalisib Ctrl	82.2456	22.0159	46.3553	56.0105	65.6576	78.6297	86.0267	88.5961	82.6119	85.5498	86.2082	36.3953	49.2346	64.9305	85.0387	92.8108	98.8978	97.6366	98.3352	98.9223	97.1996	15.9795	21.7213	21.2273	21.2794	16.4092	14.0068	65.3989	94.4479	100.241	101.086	49.3754	66.0007	91.7997	102.074	105.067	105.225	101.196	100.954	97.6113
Seraphine	Burkitt's Lymphoma	wt	wt				y	OTX015	DMSO Ctrl	60.2194	15.6979	36.8131	46.0487	54.8121	55.8499	57.2097	56.309	54.2409	59.9292	55.1923	24.9394	36.1221	42.0002	49.121	48.1682	54.1519	53.4552	56.4394	56.4114	57.1314	17.3458	20.2133	20.1961	23.98	20.2472	5.94495	27.0829	55.9164	66.5704	61.4875	41.9655	57.7803	62.3171	60.6657	61.8635	68.5459	71.762	66.6289	59.0475
Seraphine	Burkitt's Lymphoma	wt	wt				y	OTX015	OTX015 Ctrl	60.2194	26.0679	61.1316	76.4682	91.0208	92.7441	95.0022	93.5065	90.0722	99.5182	91.6521	41.4142	59.9841	69.7453	81.57	79.9878	89.9244	88.7675	93.723	93.6765	94.8721	28.8043	33.5662	33.5375	39.821	33.6224	9.87216	44.9737	92.8546	110.546	102.106	69.6877	95.9497	103.483	100.741	102.73	113.827	119.168	110.644	98.054
Ramos	Burkitt's Lymphoma	mut	wt	? wt	wt		n	DMSO	DMSO Ctrl	100.004	1.05113	30.2454	62.2318	84.4339	89.0095	99.053	106.726	94.2707	94.0746	96.9374	47.0456	68.5182	89.2402	105.22	111.746	99.5915	108.723	103.962	102.217	102.089	0.914059	1.24126	1.13748	1.19231	7.9755	81.2381	94.8555	97.0079	100.327	96.0189	111.203	112.38	106.588	109.003	102.643	102.108	116.683	107.672	100.347
Ramos	Burkitt's Lymphoma	mut	wt	? wt	wt		n	Ibrutinib	DMSO Ctrl	96.5554	1.17734	35.0696	65.6735	86.6604	90.8924	99.875	102.559	94.3147	98.3854	96.4936	46.1476	64.3066	79.8577	90.4448	99.6546	97.2888	105.942	95.169	99.6461	96.7614	0.838661	1.16444	1.2815	1.43249	12.9662	79.3525	103.209	114.173	99.7653	98.2344	107.031	119.62	104.479	110.273	116.054	99.9667	105.615	95.3432	106.139
Ramos	Burkitt's Lymphoma	mut	wt	? wt	wt		n	Ibrutinib	Ibrutinib Ctrl	96.5554	1.21934	36.3207	68.0164	89.752	94.135	103.438	106.217	97.6794	101.895	99.936	47.7939	66.6008	82.7066	93.6714	103.21	100.76	109.721	98.5642	103.201	100.213	0.86858	1.20598	1.32722	1.48359	13.4288	82.1835	106.891	118.246	103.324	101.739	110.849	123.887	108.206	114.207	120.195	103.533	109.383	98.7446	109.926
Ramos	Burkitt's Lymphoma	mut	wt	? wt	wt		n	Idelalisib	DMSO Ctrl	93.6374	1.12576	27.9437	56.9855	73.6672	89.3404	95.3207	95.1919	92.2514	95.967	98.5616	41.9129	71.1905	92.3141	104.483	104.823	98.1611	106.269	107.004	92.9154	105.642	0.820467	0.841247	1.21833	1.02166	8.79541	79.4353	97.0637	97.9365	101.735	94.5316	101.709	102.312	99.2594	104.327	94.7953	100.594	109.247	100.077	91.3053
Ramos	Burkitt's Lymphoma	mut	wt	? wt	wt		n	Idelalisib	Idelalisib Ctrl	93.6374	1.20225	29.8424	60.8576	78.6729	95.411	101.798	101.66	98.5198	102.488	105.259	44.7609	76.0279	98.5868	111.582	111.945	104.831	113.49	114.274	99.229	112.821	0.876217	0.89841	1.30111	1.09108	9.39306	84.8329	103.659	104.591	108.648	100.955	108.62	109.264	106.004	111.416	101.237	107.429	116.67	106.877	97.5095
Ramos	Burkitt's Lymphoma	mut	wt	? wt	wt		n	OTX015	DMSO Ctrl	70.88	1.01243	21.841	38.855	62.7318	72.6423	79.9131	79.5634	72.3268	75.6605	71.9381	29.6006	52.3642	57.3726	68.2349	77.2067	72.7819	74.2934	79.5486	68.6414	66.5918	0.682785	0.755642	0.896976	1.05543	1.65003	20.0112	54.5173	76.969	79.8594	71.9307	80.8786	82.8328	82.5708	90.8373	89.4916	85.9732	79.2875	77.2909	79.5359
Ramos	Burkitt's Lymphoma	mut	wt	? wt	wt		n	OTX015	OTX015 Ctrl	70.88	1.42838	30.814	54.8181	88.5043	102.486	112.744	112.251	102.041	106.745	101.493	41.7616	73.8773	80.9434	96.2683	108.926	102.683	104.816	112.23	96.8417	93.9502	0.963298	1.06609	1.26549	1.48904	2.32792	28.2325	76.915	108.591	112.668	101.482	114.106	116.863	116.494	128.156	126.258	121.294	111.862	109.045	112.212
BL-60	Burkitt's Lymphoma	mut					n	DMSO	DMSO Ctrl	105.144	0.587654	3.61139	21.49	59.9561	82.281	89.2134	91.2174	85.3979	89.4651	93.6469	17.3853	52.1607	67.3778	88.531	93.8144	92.0606	98.363	91.039	101.868	92.1781	1.15461	0.986833	1.37819	1.67528	2.11531	6.84137	43.5858	67.764	95.26	96.7102	23.1054	38.925	66.5941	90.7198	99.8255	100.823	98.8799	99.2256	103.688
BL-60	Burkitt's Lymphoma	mut					n	Ibrutinib	DMSO Ctrl	82.2334	0.462899	3.41242	15.2902	39.8241	61.0812	71.8946	69.0584	73.1782	82.8293	83.934	13.418	35.6782	48.2789	55.1585	63.4124	60.5214	66.4376	66.9633	73.5136	75.656	0.784295	1.18787	1.18056	1.50288	2.0303	5.31992	29.843	53.8278	75.9128	82.659	23.25	40.2362	59.55	68.8908	72.0133	76.1515	77.473	76.0294	82.5615
BL-60	Burkitt's Lymphoma	mut					n	Ibrutinib	Ibrutinib Ctrl	82.2334	0.562909	4.14967	18.5936	48.4281	74.2779	87.4274	83.9785	88.9884	100.725	102.068	16.317	43.3865	58.7096	67.0755	77.1127	73.5971	80.7915	81.4307	89.3962	92.0016	0.953742	1.44451	1.43562	1.82757	2.46895	6.46929	36.2906	65.4573	92.3138	100.517	28.2732	48.9293	72.4159	83.7747	87.5718	92.604	94.2111	92.4556	100.399
BL-60	Burkitt's Lymphoma	mut					n	Idelalisib	DMSO Ctrl	87.5362	0.510645	3.16929	15.5971	40.7679	55.0037	65.0942	65.0319	64.8983	80.6002	87.4216	14.7603	40.7148	56.4207	66.086	68.3441	71.2029	76.8966	70.7681	85.1003	83.2221	0.886465	0.964727	1.15175	1.48738	2.13701	5.29894	28.8132	52.2452	88.8154	88.9852	21.9181	36.7334	55.0495	70.776	74.9865	75.6238	79.7029	74.4981	92.482
BL-60	Burkitt's Lymphoma	mut					n	Idelalisib	Idelalisib Ctrl	87.5362	0.583353	3.62055	17.8179	46.5726	62.8353	74.3626	74.2914	74.1388	92.0764	99.869	16.862	46.512	64.4541	75.4956	78.0752	81.3411	87.8455	80.8444	97.2172	95.0716	1.01268	1.10209	1.31574	1.69916	2.44129	6.05342	32.9157	59.684	101.461	101.655	25.0389	41.9637	62.8877	80.8534	85.6634	86.3914	91.0513	85.1054	105.65
BL-60	Burkitt's Lymphoma	mut					n	OTX015	DMSO Ctrl	62.5135	0.312594	1.75547	7.88705	22.5673	35.1733	39.0112	42.7524	41.9296	58.6898	57.5344	7.8258	21.3632	29.5545	34.7981	38.8821	42.3016	42.3217	44.7666	58.6968	58.4978	0.857923	1.0832	0.980347	1.04481	1.70811	1.81665	8.04328	22.3995	54.2028	61.7086	16.6848	23.3245	33.4899	44.1195	47.254	49.1987	49.7255	47.1658	61.1962
BL-60	Burkitt's Lymphoma	mut					n	OTX015	OTX015 Ctrl	62.5135	0.500043	2.80814	12.6166	36.0998	56.2651	62.4044	68.389	67.0728	93.8834	92.0351	12.5186	34.1737	47.277	55.665	62.1979	67.668	67.7002	71.6111	93.8946	93.5763	1.37238	1.73274	1.56822	1.67133	2.73239	2.906	12.8665	35.8314	86.7057	98.7124	26.6899	37.3111	53.5722	70.576	75.5901	78.701	79.5436	75.449	97.8929
BJAB	Burkitt's Lymphoma	mut	wt				n	DMSO	DMSO Ctrl	104.539	2.19531	17.2807	36.0149	70.1936	96.0149	86.6153	84.5269	92.758	84.1778	82.589	30.7293	52.1464	67.6632	71.8017	74.0881	78.3729	85.1312	82.7325	84.5121	79.3577	2.52689	2.06683	1.53252	1.81723	2.45898	42.4429	78.6319	88.3348	84.4524	84.9322	86.6422	89.845	91.5515	92.5669	100.098	101.028	99.2436	100.007	94.1949
BJAB	Burkitt's Lymphoma	mut	wt				n	Ibrutinib	DMSO Ctrl	82.4376	2.01611	11.2392	22.0139	58.4876	77.221	71.513	71.8024	72.4062	83.1589	73.8797	12.5971	31.8612	48.5402	56.605	59.9798	58.0918	63.8644	72.5939	69.7816	67.5372	2.82553	2.81168	2.12683	1.82237	3.25771	44.2236	68.6088	80.7636	80.3583	73.6166	65.2169	75.9049	74.1652	81.1902	78.5296	78.8499	72.0395	75.5154	83.5273
BJAB	Burkitt's Lymphoma	mut	wt				n	Ibrutinib	Ibrutinib Ctrl	82.4376	2.44562	13.6336	26.7037	70.9478	93.672	86.7481	87.0991	87.8315	100.875	89.6189	15.2808	38.6489	58.8812	68.664	72.7578	70.4676	77.47	88.0592	84.6478	81.9252	3.42748	3.41068	2.57993	2.2106	3.95172	53.6449	83.2251	97.9694	97.4777	89.2998	79.1106	92.0756	89.9652	98.4868	95.2594	95.6479	87.3867	91.6031	101.322
BJAB	Burkitt's Lymphoma	mut	wt				n	Idelalisib	DMSO Ctrl	77.9032	1.73216	7.59357	11.3493	31.9619	52.4684	61.478	55.2969	59.2893	74.9637	70.4886	10.4358	25.3309	38.5841	51.2309	57.1899	58.7051	60.3386	58.909	66.9009	63.3566	1.36025	0.898281	0.853221	0.773339	1.2665	27.4921	54.4467	59.5256	85.4079	76.5192	50.6331	55.3362	59.2359	64.2168	64.9457	65.2993	65.4324	63.0352	77.503
BJAB	Burkitt's Lymphoma	mut	wt				n	Idelalisib	Idelalisib Ctrl	77.9032	2.22347	9.74744	14.5685	41.0277	67.3508	78.9159	70.9815	76.1063	96.2268	90.4823	13.3958	32.5159	49.5283	65.7622	73.4115	75.3565	77.4533	75.6181	85.877	81.3274	1.74608	1.15307	1.09523	0.992692	1.62573	35.2901	69.8902	76.4097	109.633	98.2234	64.9949	71.032	76.0379	82.4315	83.3671	83.8211	83.9919	80.9147	99.4862
BJAB	Burkitt's Lymphoma	mut	wt				n	OTX015	DMSO Ctrl	51.2048	0.435215	2.1654	3.47577	19.1951	34.2731	36.8395	35.7013	37.5403	52.9374	48.6695	1.21515	5.734	11.5128	18.1769	24.1426	29.7282	30.1806	35.8461	52.7989	43.0496	1.22711	1.16844	0.8725	1.03486	0.918816	4.49026	26.8246	38.1276	54.1605	51.4752	30.6418	36.9937	34.8001	40.5124	42.1646	37.5322	36.3952	40.7986	56.9469
BJAB	Burkitt's Lymphoma	mut	wt				n	OTX015	OTX015 Ctrl	51.2048	0.849949	4.2289	6.78797	37.4868	66.9334	71.9453	69.7226	73.314	103.384	95.0487	2.37311	11.1982	22.4837	35.4984	47.1491	58.0574	58.941	70.0054	103.113	84.0734	2.39648	2.2819	1.70394	2.02103	1.79439	8.76921	52.3869	74.4609	105.772	100.528	59.8416	72.2465	67.9626	79.1183	82.345	73.2982	71.0777	79.6772	111.214
CA46	Burkitt's Lymphoma	mut	mut	wt	mut	wt	y	DMSO	DMSO Ctrl	99.5491	36.1279	62.7888	85.8985	96.1189	105.9	106.248	106.189	103.022	100.236	103.017	66.8584	73.8271	88.9463	100.056	100.971	104.296	100.485	101.739	102.194	95.9095	17.8164	22.976	24.1459	26.0811	25.2203	28.6946	82.5941	97.0223	100.814	101.13	85.9284	97.0338	99.4425	102.689	106.616	104.095	104.546	102.51	100.018
CA46	Burkitt's Lymphoma	mut	mut	wt	mut	wt	y	Ibrutinib	DMSO Ctrl	98.1643	39.7866	64.072	76.0748	88.451	101.716	106.859	102.734	93.8629	98.544	100.924	61.8086	79.0409	87.7266	91.8095	87.8146	97.4979	96.9158	98.0163	96.1715	96.2356	18.0256	25.0797	24.8974	23.0191	22.2185	24.8161	70.1816	94.29	99.1073	99.9582	78.4313	92.714	95.2574	100.356	102.763	103.369	102.388	96.9613	96.893
CA46	Burkitt's Lymphoma	mut	mut	wt	mut	wt	y	Ibrutinib	Ibrutinib Ctrl	98.1643	40.5306	65.2701	77.4974	90.105	103.618	108.857	104.655	95.6182	100.387	102.811	62.9644	80.5189	89.3671	93.5263	89.4568	99.3212	98.7281	99.8493	97.97	98.0352	18.3626	25.5487	25.363	23.4495	22.634	25.2802	71.494	96.0532	100.961	101.827	79.898	94.4477	97.0388	102.233	104.685	105.302	104.303	98.7745	98.705
CA46	Burkitt's Lymphoma	mut	mut	wt	mut	wt	y	Idelalisib	DMSO Ctrl	92.9388	35.8792	56.6848	73.2994	70.9948	83.2989	87.3911	89.7693	82.266	93.8301	99.146	53.32	65.7509	75.5203	81.3456	80.3084	89.581	85.445	85.6918	94.8343	92.1777	15.0315	20.5425	21.4905	19.4292	18.3967	22.017	65.5756	75.4757	91.8463	93.1398	72.0318	78.1651	77.5549	83.4864	83.7656	81.6677	82.9163	85.2247	96.6541
CA46	Burkitt's Lymphoma	mut	mut	wt	mut	wt	y	Idelalisib	Idelalisib Ctrl	92.9388	38.6052	60.9915	78.8685	76.3888	89.6277	94.0308	96.5897	88.5163	100.959	106.679	57.3711	70.7465	81.2581	87.5261	86.41	96.3871	91.9369	92.2024	102.04	99.1811	16.1736	22.1033	23.1233	20.9054	19.7944	23.6898	70.5578	81.2101	98.8246	100.216	77.5046	84.1039	83.4473	89.8295	90.1299	87.8726	89.2161	91.6999	103.998
CA46	Burkitt's Lymphoma	mut	mut	wt	mut	wt	y	OTX015	DMSO Ctrl	83.4719	33.5412	51.06	59.2624	62.5071	67.7598	70.9967	68.1415	66.8342	83.5554	85.6762	49.1087	55.906	59.7338	64.2589	66.4609	68.3749	67.0343	69.4013	86.9789	80.1059	15.5518	20.9287	21.3892	20.0921	20.6583	20.5253	33.9308	60.5019	82.6071	87.7278	61.2112	64.2428	68.0592	72.0302	69.8391	70.2434	67.4023	69.0705	86.6226
CA46	Burkitt's Lymphoma	mut	mut	wt	mut	wt	y	OTX015	OTX015 Ctrl	83.4719	40.1827	61.1704	70.9968	74.884	81.1768	85.0547	81.6341	80.068	100.1	102.641	58.8327	66.9758	71.5616	76.9827	79.6207	81.9137	80.3076	83.1433	104.201	95.9676	18.6312	25.0728	25.6244	24.0705	24.7488	24.5895	40.6493	72.4817	98.964	105.099	73.3315	76.9634	81.5355	86.2927	83.6678	84.1522	80.7485	82.747	103.775
Dogkit	Burkitt's Lymphoma	wt						DMSO	DMSO Ctrl	101.494	3.76647	52.076	77.7195	80.5778	86.8719	89.976	91.4543	88.3968	89.6481	89.9255	54.1457	71.3085	73.0474	76.485	78.5426	80.2605	82.2026	86.0709	90.2454	88.266	0.578723	0.499996	0.753931	0.930814	1.24002	26.148	78.6339	94.4561	97.3452	104.962	29.0395	34.1788	61.9541	80.585	90.3809	96.2802	94.7345	96.9117	100.342
Dogkit	Burkitt's Lymphoma	wt						Ibrutinib	DMSO Ctrl	87.3008	3.92644	52.316	78.9885	85.0108	86.5468	94.7724	87.2772	89.3786	83.4944	82.2156	60.1647	69.246	74.1699	75.7066	78.7141	82.3949	78.4974	79.0583	80.8517	83.2254	0.601584	0.681865	0.869653	1.00945	1.44785	30.316	76.7288	86.5777	85.9216	88.5938	29.6801	35.8319	59.8814	75.9387	78.9217	84.9677	87.4149	88.7222	86.1677
Dogkit	Burkitt's Lymphoma	wt						Ibrutinib	Ibrutinib Ctrl	87.3008	4.4976	59.9261	90.4785	97.3769	99.1363	108.559	99.9729	102.38	95.6399	94.1751	68.9165	79.3189	84.959	86.7192	90.1643	94.3804	89.916	90.5585	92.6128	95.3318	0.689093	0.781053	0.996157	1.15629	1.65846	34.726	87.8901	99.1717	98.4202	101.481	33.9975	41.0441	68.5921	86.9851	90.402	97.3275	100.131	101.628	98.7021
Dogkit	Burkitt's Lymphoma	wt						Idelalisib	DMSO Ctrl	80.8369	3.26259	44.6038	70.0853	74.1693	75.9899	79.6432	74.9645	76.3281	75.5293	75.3498	60.4923	68.2666	73.2583	77.0047	78.9881	78.8271	79.8546	77.77	78.7254	77.9316	0.438719	0.57393	0.655307	0.846677	1.03733	23.7742	71.4446	80.7754	80.2415	82.2357	30.3126	34.0738	56.3376	70.0474	77.0769	75.8634	79.466	78.9234	81.8846
Dogkit	Burkitt's Lymphoma	wt						Idelalisib	Idelalisib Ctrl	80.8369	4.03601	55.1775	86.6996	91.7518	94.0039	98.5233	92.7355	94.4223	93.4342	93.2121	74.8325	84.4497	90.6248	95.2593	97.7129	97.5138	98.7849	96.206	97.3879	96.406	0.542722	0.709985	0.810653	1.04739	1.28324	29.4101	88.3811	99.9238	99.2634	101.73	37.4985	42.1513	69.6929	86.6527	95.3486	93.8475	98.3041	97.6328	101.296
Dogkit	Burkitt's Lymphoma	wt						OTX015	DMSO Ctrl	51.1959	1.5926	25.649	41.0884	45.1822	45.8263	47.9969	46.6026	46.9347	46.2161	48.3294	34.6154	41.838	42.8704	44.3029	46.2951	45.2168	45.566	47.2028	48.6905	46.0951	0.345362	0.47457	0.548772	0.692337	0.723953	4.90427	34.7452	50.5106	51.4994	51.6328	24.2102	29.2407	36.2391	44.9598	48.9001	51.4699	50.7721	50.8395	51.0892
Dogkit	Burkitt's Lymphoma	wt						OTX015	OTX015 Ctrl	51.1959	3.1108	50.0999	80.2572	88.2537	89.5118	93.7516	91.028	91.6767	90.2731	94.4009	67.6137	81.7214	83.738	86.5362	90.4274	88.3211	89.0033	92.2004	95.1064	90.0367	0.67459	0.92697	1.07191	1.35233	1.41409	9.57942	67.8673	98.6615	100.593	100.853	47.2893	57.1155	70.7853	87.8192	95.5157	100.535	99.1722	99.3039	99.7917
Gumbus	Burkitt's Lymphoma	wt		wt	mut			DMSO	DMSO Ctrl	104.362	0.365854	0.634549	3.47626	20.3159	44.1257	64.9364	64.3104	63.0237	70.2019	71.4762	0.688288	3.48056	9.76457	21.2987	29.1918	38.64	41.8514	52.3916	70.6374	77.6768	0.346508	0.1466	0.284171	0.658194	0.886047	0.925169	1.67751	26.2388	58.1764	82.5515	5.57509	14.1565	36.5046	60.7989	76.7993	81.7936	83.8176	86.7853	94.0065
Gumbus	Burkitt's Lymphoma	wt		wt	mut			Ibrutinib	DMSO Ctrl	61.1759	0.849892	0.54983	3.21404	17.0519	40.3168	54.5367	52.1464	61.8667	46.8729	54.3495	0.695635	1.62371	4.55163	9.84285	14.9997	18.3168	25.0458	30.3379	37.8584	46.946	0.30471	0.122983	0.20962	0.448401	0.568848	0.680843	0.769593	12.2864	34.8764	50.8046	4.41597	7.9588	13.8442	29.0763	41.1997	44.9027	54.3626	53.5339	53.0669
Gumbus	Burkitt's Lymphoma	wt		wt	mut			Ibrutinib	Ibrutinib Ctrl	61.1759	1.38926	0.898769	5.25376	27.8736	65.9031	89.1474	85.2401	101.129	76.6199	88.8414	1.13711	2.65417	7.44023	16.0894	24.5189	29.9412	40.9406	49.5912	61.8845	76.7394	0.498088	0.201031	0.342651	0.73297	0.929857	1.11293	1.258	20.0838	57.01	83.0467	7.21848	13.0097	22.6302	47.5291	67.3462	73.3993	88.8628	87.5081	86.7447
Gumbus	Burkitt's Lymphoma	wt		wt	mut			Idelalisib	DMSO Ctrl	34.3021	0.133109	0.156878	1.01892	2.35476	9.31207	16.4227	17.5288	22.2751	21.0371	22.8963	0.271764	2.2058	8.5768	15.8506	24.8902	30.4482	27.8019	28.5922	25.8378	29.1029	0.198475	0.0835891	0.152917	0.259879	0.327226	0.33713	0.495593	4.39338	17.9633	30.8888	1.51411	3.33604	6.59641	11.8554	20.5602	23.4854	27.1776	29.1469	35.811
Gumbus	Burkitt's Lymphoma	wt		wt	mut			Idelalisib	Idelalisib Ctrl	34.3021	0.388049	0.457343	2.97042	6.86477	27.1473	47.8767	51.1012	64.9382	61.3291	66.7491	0.792267	6.43053	25.0038	46.209	72.5617	88.7651	81.0503	83.3543	75.3242	84.843	0.578609	0.243686	0.445794	0.75762	0.953954	0.982827	1.44479	12.8079	52.3681	90.0493	4.41406	9.72548	19.2304	34.5618	59.9386	68.4664	79.2301	84.9712	104.399
Gumbus	Burkitt's Lymphoma	wt		wt	mut			OTX015	DMSO Ctrl	25.0784	0.106194	0.124316	0.347215	2.13838	7.80183	12.9843	9.66584	11.0797	14.8886	13.1902	0.0790114	0.37621	1.60705	2.81868	4.44856	5.73775	5.89396	9.06202	11.5331	13.6237	0.142438	0.113443	0.108006	0.20224	0.196804	0.312784	0.229423	0.515748	6.5989	14.2489	1.99341	4.40833	8.10555	10.2189	14.3181	16.1321	14.7334	15.1876	21.3352
Gumbus	Burkitt's Lymphoma	wt		wt	mut			OTX015	OTX015 Ctrl	25.0784	0.423448	0.495709	1.38452	8.52677	31.1097	51.7749	38.5425	44.1803	59.368	52.5957	0.315057	1.50013	6.40809	11.2394	17.7386	22.8792	23.5021	36.1347	45.9882	54.3242	0.56797	0.452353	0.430674	0.80643	0.784752	1.24722	0.914822	2.05654	26.313	56.8172	7.94869	17.5782	32.3208	40.7479	57.0933	64.3266	58.7495	60.5603	85.0741
Awia	Burkitt's Lymphoma	mut	mut				y	DMSO	DMSO Ctrl	103.139	4.11804	21.5778	37.1603	67.6073	162.575	155.675	166.749	134.274	121.132	109.12	33.3255	63.3159	101.077	107.354	117.641	123.893	111.88	118.429	110.558	99.8515	2.43671	3.16595	3.72699	3.87597	5.8162	75.0796	131.556	141.431	116.726	110.855	162.847	192.864	155.554	145.617	142.414	129.875	123.418	131.278	116.302
Awia	Burkitt's Lymphoma	mut	mut				y	Ibrutinib	DMSO Ctrl	116.316	3.23359	21.7662	36.2025	54.5217	142.455	166.032	155.205	124.286	141.58	133.491	30.3034	52.4546	71.6741	88.7333	99.2943	100.268	116.462	111.7	138.136	134.716	2.64744	2.55862	3.9598	4.14382	5.58285	67.9994	131.361	143.834	152.43	153.601	162.713	197.032	158.317	165.016	146.082	144.03	147.351	153.46	153.81
Awia	Burkitt's Lymphoma	mut	mut				y	Ibrutinib	Ibrutinib Ctrl	116.316	2.77999	18.7129	31.1241	46.8736	122.472	142.741	133.434	106.852	121.719	114.766	26.0526	45.0964	61.6199	76.2862	85.3656	86.2028	100.125	96.031	118.759	115.819	2.27606	2.19971	3.40433	3.56254	4.79971	58.4607	112.934	123.658	131.048	132.055	139.888	169.393	136.109	141.868	125.591	123.826	126.681	131.933	132.234
Awia	Burkitt's Lymphoma	mut	mut				y	Idelalisib	DMSO Ctrl	103.137	3.25839	18.8642	26.097	40.7875	96.3438	113.281	115.593	107.429	136.61	132.446	32.0599	54.4601	63.0498	72.5508	81.8259	72.1015	86.5901	92.1951	116.463	108.469	2.17743	1.84955	2.61125	2.56962	2.84438	39.2733	78.2528	87.2258	148.473	148.655	111.489	123.63	106.445	106.285	95.0101	96.7411	110.1	97.514	138.649
Awia	Burkitt's Lymphoma	mut	mut				y	Idelalisib	Idelalisib Ctrl	103.137	3.15927	18.2903	25.3031	39.5467	93.4131	109.835	112.077	104.161	132.455	128.417	31.0847	52.8035	61.1319	70.3439	79.3368	69.9082	83.9561	89.3906	112.92	105.17	2.11119	1.79329	2.53182	2.49145	2.75786	38.0786	75.8724	84.5724	143.957	144.133	108.097	119.869	103.207	103.052	92.12	93.7983	106.751	94.5477	134.432
Awia	Burkitt's Lymphoma	mut	mut				y	OTX015	DMSO Ctrl	110.394	5.79577	18.7457	33.6663	48.1686	66.4016	80.9721	80.9256	83.7767	111.845	107.591	29.1625	41.7761	50.1132	59.6123	68.406	71.6654	72.2779	74.5866	110.969	103.746	2.5308	2.78373	3.6885	3.36466	4.47711	21.6523	48.164	70.0773	107.265	110.467	88.0313	90.62	93.8618	88.1313	95.0518	91.5323	87.9006	92.7133	115.755
Awia	Burkitt's Lymphoma	mut	mut				y	OTX015	OTX015 Ctrl	110.394	5.25006	16.9807	30.4964	43.6332	60.1494	73.348	73.3059	75.8886	101.314	97.4608	26.4166	37.8426	45.3947	53.9994	61.9651	64.9176	65.4724	67.5638	100.521	93.9773	2.29251	2.52162	3.3412	3.04785	4.05556	19.6136	43.629	63.4791	97.1656	100.066	79.7426	82.0875	85.0241	79.8331	86.102	82.9139	79.6242	83.9837	104.856
[truncated: 281 more columns]

## Sheet: Table S3 Single agent all data 
Compound	Ibrutinib	Ibrutinib	Ibrutinib	Ibrutinib	Ibrutinib	Ibrutinib	Ibrutinib	Ibrutinib	Ibrutinib	Ibrutinib	Idelalisib	Idelalisib	Idelalisib	Idelalisib	Idelalisib	Idelalisib	Idelalisib	Idelalisib	Idelalisib	Idelalisib	Olaparib	Olaparib	Olaparib	Olaparib	Olaparib	Olaparib	Olaparib	Olaparib	Olaparib	Olaparib	Fludarabine	Fludarabine	Fludarabine	Fludarabine	Fludarabine	Fludarabine	Fludarabine	Fludarabine	Fludarabine	Fludarabine	Vorinostat	Vorinostat	Vorinostat	Vorinostat	Vorinostat	Vorinostat	Vorinostat	Vorinostat	Vorinostat
Conc / µM	30	10	3.33333	1.11111	0.37037	0.123457	0.0411523	0.0137174	0.00457247	0.00152416	30	10	3.33333	1.11111	0.37037	0.123457	0.0411523	0.0137174	0.00457247	0.00152416	30	10	3.33333	1.11111	0.37037	0.123457	0.0411523	0.0137174	0.00457247	0.00152416	30	10	3.33333	1.11111	0.37037	0.123457	0.0411523	0.0137174	0.00457247	0.00152416	30	10	3.33333	1.11111	0.37037	0.123457	0.0411523	0.0137174	0.00457247
BL-7	0.756531	0.880786	2.34643	13.6788	49.5905	67.1753	70.22	79.2024	80.5262	86.7721	1.34767	3.66583	13.0594	30.6593	50.1407	57.0976	64.1037	75.1982	84.8718	84.7359	3.66868	7.45391	30.194	58.8276	80.8951	87.1262	86.1647	88.0776	88.7703	96.1742	29.8613	92.6741	100.263	93.2377	91.3097	95.0601	93.0796	98.3974	96.9312	96.61	1.36124	2.20761	8.40625	67.2196	99.7531	103.87	100.891	95.2515	96.2378
Cheptanges	2.10163	21.2007	36.9101	49.906	62.6577	69.4564	72.6699	70.5904	73.6819	90.0011	31.6677	46.6559	52.8183	67.9341	70.5663	80.1123	73.6931	71.8546	76.6755	86.0138	29.7379	57.0032	57.7444	78.8199	78.5571	78.0107	84.2994	86.2042	89.5174	95.3394	14.2595	49.324	95.0761	99.1642	100.739	95.8606	93.6127	91.0049	93.394	101.319	0.724841	1.14577	7.78772	62.4539	100.72	99.988	98.0754	92.6892	87.9247
BL-2	0.622987	20.0508	41.7461	68.6011	75.9449	78.1594	84.0028	82.0005	83.642	93.9042	30.6563	54.3439	66.7379	72.6683	76.7404	78.3722	81.3588	77.2511	88.502	94.0487	71.4059	80.0462	89.9005	92.9656	97.6666	98.7073	95.6794	91.1092	99.5534	104.672	0.849098	2.53626	14.8834	80.4079	103.455	109.822	104.315	106.667	100.73	107.13	1.58103	1.70117	31.7757	52.0743	100.121	117.079	103.688	103.685	102.088
Raji	26.4573	75.0839	76.626	89.4334	94.5287	97.4571	91.6525	87.8275	88.1063	85.5015	88.5175	90.4047	91.9353	92.6302	88.1582	96.7205	95.52	92.1459	95.4634	92.0677	70.3782	84.5171	103.121	103.126	96.3664	99.9936	90.5921	100.239	101.372	101.388	17.2527	28.7292	58.1861	109.078	107.76	121.613	108.393	106.405	103.425	105.131	7.20138	17.417	27.3263	57.0257	87.3658	117.224	106.799	108.241	105.952
LY47	62.9665	97.25	98.3243	105.903	104.477	105.84	105.265	107.023	106.859	103.558	76.7872	87.4494	96.1828	107.049	103.156	104.245	102.156	102.765	99.4108	95.466	78.5364	96.0961	100.841	112.651	105.21	106.182	105.793	102.112	95.3774	95.9508	101.067	103.601	109.492	108.461	112.258	109.479	106.255	114.542	110.468	96.7671	12.4512	23.9617	72.1923	101.02	106.008	111.913	103.051	109.145	101.934
Salina	6.85577	16.2135	39.1708	67.4684	92.8841	89.4783	92.9634	99.5173	99.0013	89.1263	26.0462	47.5401	70.8149	77.4723	103.739	88.7619	92.7747	99.341	94.4418	91.1441	44.1187	57.6253	88.2277	84.7393	104.841	106.823	109.485	101.25	96.8774	110.325	12.2806	25.6864	100.488	128.816	131.906	132.171	124.507	111.405	127.788	110.495	2.46225	3.50402	17.0334	57.9747	151.211	175.663	133.162	132.026	125.577
Namalwa	6.97223	18.9339	55.6801	87.7864	93.2226	100.941	93.1092	88.9323	90.9637	93.1288	32.1961	65.2509	87.1678	96.162	104.53	97.9596	98.0113	99.8516	99.3482	94.958	42.2601	54.0179	89.9942	103.518	103.087	106.015	108.979	105.619	98.6687	99.7137	23.2542	56.028	92.464	110.35	116.115	113.142	110.273	114.928	101.026	107.697	7.88094	16.2639	35.5781	86.0869	110.829	120.517	114.558	108.372	112.496
DG75	36.5221	68.3526	82.1163	97.2481	95.1648	101.668	100.459	102.609	90.3788	104.723	76.0489	97.0087	89.1235	98.6749	95.975	104.865	103.944	98.385	98.2113	97.9709	70.9913	98.189	99.405	108.83	115.07	116.252	101.432	103.226	107.534	103.148	43.2806	70.139	93.1387	106.533	111.428	104.26	107.336	111.065	116.186	108.364	25.2681	36.9561	52.0102	94.6901	109.562	114.837	110.177	113.043	113.164
Yakobo	45.3557	86.6613	102.909	111.15	112.19	107.859	111.953	110.419	118.178	116.173	87.6896	95.7558	100.194	108.067	102.835	103.914	112.966	118.188	118.198	129.232	106.108	108.946	111.664	109.912	125.897	123.065	115.937	126.452	123.814	117.116	116.082	107.948	120.549	121.866	121.746	128.8	129.155	136.623	143.253	125.975	2.29893	3.67302	8.46717	55.8668	88.514	107.375	123.276	125.545	125.556
BL-41	0.491709	30.188	59.4492	75.5026	85.0791	83.6571	82.7548	80.7429	84.9157	86.8129	44.5161	67.6346	68.9424	80.2827	80.8849	78.7221	82.2408	93.0424	86.0179	86.3732	28.9362	64.9451	80.3566	94.4362	92.0862	99.4616	95.8923	102.049	94.7329	92.8573	9.52229	42.8897	98.9297	102.86	95.046	101.987	96.042	107.145	101.734	99.6367	0.882005	1.1968	15.6911	87.2424	123.277	136.138	119.13	110.123	101.232
Seraphine	15.4398	36.6259	52.7872	68.9397	79.6975	80.8855	84.9931	86.7575	83.9111	87.5158	22.9098	36.1424	44.6562	67.9855	72.5319	85.4995	86.3437	86.9942	89.4977	86.5625	50.49	69.4792	80.9587	97.452	94.3544	101.207	96.8439	95.2931	100.666	87.6678	62.2177	93.6476	112.937	110.777	112.891	104.807	103.478	100.829	103.327	102.249	1.62394	3.26411	10.7642	49.1967	84.9767	101.581	103.616	100.599	97.415
Ramos	1.05113	30.2454	62.2318	84.4339	89.0095	99.053	106.726	94.2707	94.0746	96.9374	47.0456	68.5182	89.2402	105.22	111.746	99.5915	108.723	103.962	102.217	102.089	111.203	112.38	106.588	109.003	102.643	102.108	116.683	107.672	100.347	92.849	84.919	108.7	120.611	119.42	127.336	107.338	109.251	111.925	108.857	111.368	1.03155	1.34426	2.53638	1.8569	24.9306	89.8178	102.975	104.88	103.113
BL-60	0.587654	3.61139	21.49	59.9561	82.281	89.2134	91.2174	85.3979	89.4651	93.6469	17.3853	52.1607	67.3778	88.531	93.8144	92.0606	98.363	91.039	101.868	92.1781	23.1054	38.925	66.5941	90.7198	99.8255	100.823	98.8799	99.2256	103.688	100.301	22.6883	83.4689	108.091	109.171	103.936	108.603	109.95	104.265	107.402	108.838	0.780268	4.18041	28.6749	63.2946	101.805	119.945	114.936	106.676	106.247
BJAB	2.19531	17.2807	36.0149	70.1936	96.0149	86.6153	84.5269	92.758	84.1778	82.589	30.7293	52.1464	67.6632	71.8017	74.0881	78.3729	85.1312	82.7325	84.5121	79.3577	86.6422	89.845	91.5515	92.5669	100.098	101.028	99.2436	100.007	94.1949	91.0533	21.87	37.3762	53.6361	85.7639	97.0785	98.0796	97.9478	107.147	90.4537	100.817	0.824496	0.924888	9.18028	64.7396	103.402	109.114	98.9841	104.037	102.231
CA46	36.1279	62.7888	85.8985	96.1189	105.9	106.248	106.189	103.022	100.236	103.017	66.8584	73.8271	88.9463	100.056	100.971	104.296	100.485	101.739	102.194	95.9095	85.9284	97.0338	99.4425	102.689	106.616	104.095	104.546	102.51	100.018	99.1547	68.8069	82.5431	93.0715	110.126	111.149	112.9	110.648	101.37	107.968	104.597	30.4082	37.5869	39.2093	64.2455	93.9462	103.459	103.486	105.962	102.734
Dogkit	3.76647	52.076	77.7195	80.5778	86.8719	89.976	91.4543	88.3968	89.6481	89.9255	54.1457	71.3085	73.0474	76.485	78.5426	80.2605	82.2026	86.0709	90.2454	88.266	29.0395	34.1788	61.9541	80.585	90.3809	96.2802	94.7345	96.9117	100.342	94.6918	0.31323	0.258792	2.27603	35.3927	100.001	107.768	104.925	106.571	100.177	100.645	0.365994	0.462308	20.393	66.0206	93.7117	103.731	100.444	103.659	104.047
Gumbus	0.365854	0.634549	3.47626	20.3159	44.1257	64.9364	64.3104	63.0237	70.2019	71.4762	0.688288	3.48056	9.76457	21.2987	29.1918	38.64	41.8514	52.3916	70.6374	77.6768	5.57509	14.1565	36.5046	60.7989	76.7993	81.7936	83.8176	86.7853	94.0065	93.8513	0.346508	0.492678	34.8211	81.2347	101.403	94.2241	98.7897	101.428	97.6174	93.9403	0.527071	0.617352	12.6041	91.2512	145.899	150.613	127.206	114.075	104.542
Awia	4.11804	21.5778	37.1603	67.6073	162.575	155.675	166.749	134.274	121.132	109.12	33.3255	63.3159	101.077	107.354	117.641	123.893	111.88	118.429	110.558	99.8515	162.847	192.864	155.554	145.617	142.414	129.875	123.418	131.278	116.302	106.162	107.197	178.188	225.104	171.347	130.506	133.717	131.847	123.495	104.864	108.532	7.11159	19.2453	50.4215	131.676	104.247	103.096	109.892	120.054	95.7098
Z-138	59.4132	103.534	108.894	97.982	111.31	108.629	112.175	112.513	116.722	104.424	81.9118	131.204	118.374	113.09	108.099	113.457	110.649	103.149	111.618	105.936	4.51502	35.689	80.51	98.3578	110.366	100.912	113.683	105.496	102.349	100.462	0.402957	0.187233	0.409741	39.6599	94.0841	110.254	118.729	112.703	122.544	114.943	4.90685	2.37704	2.50756	71.4998	109.297	118.387	122.007	108.166	138.597
Maver-1	40.3455	99.463	97.372	103.494	104.932	105.281	106.666	104.748	103.31	107.217	58.2348	85.7342	96.1252	100.694	104.099	106.908	100.055	105.042	110.57	110.273	7.17381	9.86791	47.7773	106.489	107.962	114.405	117.437	114.043	107.785	112.062	2.92767	4.59789	24.2833	111.717	112.37	121.071	114.525	117.072	113.373	126.187	0.634181	1.01868	4.61837	59.5674	94.2031	109.736	110.8	112.288	113.333
UPN-1	1.37168	56.6429	98.3967	93.7921	95.2151	93.4652	96.4189	108.178	102.17	102.854	49.4025	70.5419	83.8264	92.6187	107.044	97.8761	105.823	103.799	107.318	106.086	1.9114	11.1367	70.2791	100.681	103.981	112.489	103.726	117.155	113.723	113.108	0.712247	0.903334	1.1613	30.4318	105.91	109.763	114.948	118.41	112.533	112.304	11.3741	8.39969	3.10083	45.8337	101.353	110.32	116.612	119.26	112.91
HBL-2	2.31026	51.2353	98.2117	92.9604	102.1	107.645	100.218	106.7	101.713	103.425	88.7247	95.332	100.471	102.231	98.4987	106.462	101.919	96.7496	100.276	103.548	4.74623	7.62655	57.4089	91.7272	99.8478	99.7356	104.779	100.297	109.469	104.687	1.19654	1.3671	9.73907	72.3314	103.816	113.447	107.295	104.415	110.555	108.232	1.30912	1.30262	11.9066	89.0832	106.587	113.309	104.963	105.791	104.82
JVM-2	7.60946	30.0959	51.5733	65.1933	81.4248	85.0427	86.2571	91.8419	91.9601	88.967	39.1638	52.1521	53.2901	62.0265	69.0514	80.6372	78.0869	91.5064	86.2228	91.3785	21.4788	41.4389	66.4409	67.6324	92.5847	102.457	99.0717	85.6197	109.248	85.1524	51.7484	82.7054	101.851	105.608	105.888	116.76	97.8215	111.502	105.493	99.8077	7.82088	13.3688	43.8372	76.5627	89.566	113.239	109.512	98.5845	109.604
Mino	6.41859	68.4491	77.725	79.6589	82.3861	89.9001	76.6538	91.6795	80.0202	86.4589	66.0914	81.6378	88.4666	93.8143	102.94	97.1248	97.9896	102.721	104.644	97.9485	28.0331	70.378	92.4493	96.2866	101.631	109.789	103.903	108.226	103.06	98.6629	1.55636	2.37557	22.2586	98.9184	106.04	113.939	102.641	94.1692	101.433	106.02	0.587438	0.875818	3.80162	53.8423	84.3211	91.3299	101.473	117.509	103
Rec-1	0.638834	6.11821	24.9125	36.5108	44.8872	42.2159	39.7894	45.017	43.3867	51.0712	17.9938	59.4607	78.3479	90.6309	97.495	103.136	110.003	109.063	103.221	100.324	31.178	106.114	98.8228	111.183	108.379	113.378	100.08	113.405	104.242	106.481	73.5055	97.3924	104.056	109.723	113.032	123.57	104.282	116.142	106.993	101.434	1.99091	2.43861	2.32254	10.7515	66.5423	108.489	110.33	115.455	112.63
DB	8.60516	86.4221	104.464	105.616	106.06	105.052	106.453	103.176	103.634	115.087	92.5875	92.6823	102.812	100.897	106.603	108.825	110.189	103.058	109.18	120.242	107.692	114.379	112.578	113.147	112.752	113.092	109.875	101.564	106.944	91.7333	93.0376	97.6943	102.391	121.24	118.898	99.3143	154.33	107.704	109.055	137.591	3.54927	4.21167	18.9803	85.335	100.41	133.145	104.36	106.46	114.757
OCI-Ly1	20.145	51.0361	61.1508	70.6085	92.5635	110.179	120.937	113.756	112.989	115.586	58.2452	66.4057	94.14	94.99	106.092	112.043	105.855	111.905	124.681	115.976	87.2806	101.451	104.81	117.662	113.589	122.683	110.56	108.391	117.871	104.363	1.64214	1.82277	3.59644	4.53948	16.6823	85.1496	115.358	123.582	110.629	114.37	5.40456	6.48908	34.7356	85.2117	102.896	115.266	112.763	119.819	122.293
OCI-LY8	17.9473	57.2038	91.9395	113.269	103.935	112.638	114.475	100.992	104.619	104.44	51.8341	72.7296	86.6943	96.8044	98.3907	102.931	116.513	108.78	122.999	105.292	39.0857	50.0882	79.7176	103.904	101.958	107.88	120.882	109.029	111.125	111.18	20.9934	34.3418	91.3014	107.614	113.551	100.786	108.416	126.376	119.744	108.526	2.22555	2.66801	12.2269	54.291	100.068	110.369	102.889	134.594	112.727
Raji_lentiCRISPR_CD20	25.4022	69.2675	82.7646	98.8238	105.528	107.148	105.089	105.26	110.488	107.186	79.9718	95.6714	103.639	112.952	106.656	110.728	106.055	113.833	114.359	108.009	58.2314	73.5749	93.4277	112.736	111.681	101.832	113.81	113.088	118.18	105.575	16.014	31.7736	83.3697	115.631	118.373	122.327	116.411	113.477	113.135	125.385	4.44217	9.98167	31.2582	63.1867	101.284	109.645	109.699	113.519	112.839
Raji_SYK	24.8094	75.4635	85.6583	91.5319	106.128	118.566	113.877	114.455	109.246	110.803	77.441	90.8393	92.2979	108.252	101.108	107.304	115.026	100.023	119.58	122.028	86.3974	98.1829	114.535	113.765	115.074	111.097	124.384	118.219	112.658	114.05	15.2667	34.2378	97.2431	125.817	115.37	129.139	120.216	112.615	116.963	131.53	3.32574	9.56736	31.6169	65.3412	84.943	105.916	116.436	116.372	122.589
Raji_GFP	28.613	74.737	84.4806	91.0266	108.569	111.391	99.2015	104.181	109.053	107.187	75.1102	99.7805	104.264	107.08	109.041	107.193	105.024	107.62	111.186	100.717	70.404	86.2129	107.446	114.143	109.044	113.808	111.348	109.599	103.046	103.031	19.8686	28.8951	89.3018	113.369	113.021	115.581	108.299	97.2932	113.204	114.6	4.22441	13.8517	33.666	54.2546	94.3165	108.442	112.073	110.553	105.13
Raji_BTK	34.0545	76.9203	89.6896	94.6078	111.8	108.689	109.814	114.787	106.645	108.689	83.7776	100.274	101.192	100.483	111.808	114.907	113.324	114.169	107.139	105.992	67.9788	92.9656	110.84	112.744	114.615	112.026	117.116	110.264	111.385	108.806	18.6796	29.6304	87.7954	116.236	119.055	123.974	121.718	119.007	119.442	107.284	4.38746	15.9344	37.5699	57.3135	87.7868	112.397	121.641	115.526	115.023
Raji_BLK	28.6047	69.8249	88.6899	90.0946	112.696	114.341	114.128	110.962	105.838	104.539	83.9393	97.6834	110.588	105.831	111.127	116.166	118.658	114.138	115.19	105.58	77.6017	95.9825	110.834	107.401	114.746	113.597	110.427	109.499	118.735	108.012	21.8975	32.2153	102.279	114.307	121.714	127.974	123.617	112.851	117.139	115.2	3.95468	11.4963	31.5141	42.5032	79.073	112.309	115.928	115.459	125.271
SeraKO_TP53	19.5361	42.7218	65.1745	77.0131	88.8744	91.086	93.8132	92.2567	92.3276	95.1221	24.6047	42.6527	58.4559	73.3567	77.3163	80.3047	88.5324	90.1027	98.1153	97.6131	80.8187	95.9777	97.9151	94.3268	95.1337	104.637	108.346	106.42	99.9552	97.5737	61.237	100.038	99.6639	107.849	103.316	108.489	108.438	116.952	107.386	108.593	2.32352	4.13683	11.5687	42.0945	81.3958	98.293	109.532	105.803	108.806
OPM2	36	71	106	111	100	103	111	117	103	115	91	98	103	106	103	123	124	103	117	104	96	95	94	100	106	107	103	101	107	100	102	102	100	111	113	111	110	105	115	111	7	9	10	74	94	119	110	115	116
RPMI 8226	30	84	102	105	105	110	104	117	98	101	72	92	103	96	106	113	101	107	109	100	83	88	94	103	108	103	105	106	101	101	102	106	112	110	104	104	99	99	94	90	5	8	38	90	106	108	105	103	98
U266	80	121	121	113	110	112	114	113	102	100	102	106	106	105	108	113	107	109	113	97	90	95	96	103	107	103	102	105	100	100	85	99	95	101	100	108	104	101	100	97	8	11	61	87	96	98	101	111	97
Mec-1	30	77	82	98	104	96	99	98	94	73	74	82	96	100	88	80	87	81	80	71	91	83	98	95	98	92	94	71	70	71	80	86	101	93	104	93	90	79	75	67	16	25	59	84	104	102	106	92	98
K562	9	57	101	113	115	120	114	114	109	99	94	108	115	100	105	103	101	101	97	91	114	113	107	116	122	124	106	107	102	92	76	91	100	102	97	96	96	92	93	88	11	20	54	87	102	104	107	106	101
SUDHL5	1	36	76	90	100	101	95	101	97	83	8	27	52	71	75	96	86	82	87	89	24	36	91	108	112	109	103	109	96	93	0	3	67	123	124	121	115	104	95	93	2	1	4	63	108	111	117	91	112
HT	4	56	68	76	80	87	80	86	73	78	55	66	88	72	75	77	71	72	79	66	116	112	101	102	98	92	101	90	81	76	107	124	109	97	89	86	83	80	74	69	7	8	36	79	83	87	89	87	81
Granta519	22	75	90	99	95	97	108	100	100	107	78	75	86	95	97	103	103	99	102	104	29	46	95	98	90	103	95	113	107	93	19	42	91	125	120	109	115	107	102	109	12	23	45	90	101	97	107	114	103
[truncated: 371 more columns]

## Sheet: Table S4 Cell line list
Cell line	Origin
Awia	Burkitt lymphoma
BL-2	Burkitt lymphoma
BL-41	Burkitt lymphoma
BL-60	Burkitt lymphoma
BL-7	Burkitt lymphoma
CA46	Burkitt lymphoma
Cheptanges	Burkitt lymphoma
DG75	Burkitt lymphoma
Dogkit	Burkitt lymphoma
Gumbus	Burkitt lymphoma
LY47	Burkitt lymphoma
Namalwa	Burkitt lymphoma
Raji	Burkitt lymphoma
Ramos	Burkitt lymphoma
Salina	Burkitt lymphoma
Seraphine	Burkitt lymphoma
Yakobo	Burkitt lymphoma
Mec-1	chronic B cell leukemia
K562	chronic myeloid leukemia
BJAB	GCB-DLBCL
DB	GCB-DLBCL
HT	GCB-DLBCL
OCI-LY1	GCB-DLBCL
OCI-LY8	GCB-DLBCL
SUDHL5	GCB-DLBCL
Raji_BLK	isogenic Burkitt lymphoma
Raji_BTK	isogenic Burkitt lymphoma
Raji_GFP	isogenic Burkitt lymphoma
Raji_lentiCRISPR_CD20	isogenic Burkitt lymphoma
Raji_SYK	isogenic Burkitt lymphoma
SeraKO_TP53	isogenic Burkitt lymphoma
Granta519	mantle cell lymphoma
HBL-2	mantle cell lymphoma
JVM-2	mantle cell lymphoma
Maver-1	mantle cell lymphoma
Mino	mantle cell lymphoma
Rec-1	mantle cell lymphoma
UPN-1	mantle cell lymphoma
Z-138	mantle cell lymphoma
OPM2	multiple myeloma
RPMI 8226	multiple myeloma
U266	multiple myeloma
